# Supplementary material for: Genome-Wide Analysis of Differentially Expressed Genes Relevant to Rhizome Formation in Lotus Root (Nelumbo nucifera Gaertn)
Source: PLoS One. 2013 Jun 26;8(6):e67116. doi: 10.1371/journal.pone.0067116 (PMC3694149; doi:10.1371/journal.pone.0067116)
Supplement: Table S1 — Genes were found to enhance their expression in L1/L2, L2/L3, and L3/L4 libraries. These genes were listed in descending order according to alteration of expression during rhizome formation. (XLS) [file pone.0067116.s005.xls]

## Sheet: Sheet1
L1/L2 libraries
Genes	Gene functions
L21966.	Pectinesterase-2 precursor [Ricinus communis]
L6372.	Non-specific lipid-transfer protein [Vitis vinifera]
L4842	Primary amine oxidase-like[Vitis vinifera]
L19738.	Inositol oxygenase [Vitis vinifera]
L5740.	MLP-like protein 28 [Vitis vinifera]
L5559.	Glycerophosphoryl diester phosphodiesterase[Ricinus communis]
L9661.	Extensin (class I) [Solanum lycopersicum]
L4093.	Formamidase [Vitis vinifera]
L11656.	Vacuolar-processing enzyme precursor [Ricinus communis]
L14179.	Receptor protein kinase-like protein [Capsicum annuum]
L24462.	Chaperone protein dnaJ 8[Ricinus communis]
L19479.	Cytochrome P450 82C4 [Vitis vinifera]
L22249.	Peroxidase 64-like isoform 2 [Vitis vinifera]
L9369.	Rop guanine nucleotide exchange factor 2-like [Glycine max]
L13340.	G-type lectin S-receptor-like serine [Glycine max]
L15631.	Fiber expressed protein [Gossypium hirsutum]
L16154.	Ethylene responsive transcription factor ERF017[Vitis vinifera]
L7272.	SAUR family protein [Populus trichocarpa]
L3989.	Calcium-dependent protein kinase 16 [Vitis vinifera]
L2349.	Sucrose synthase [Gunnera manicata]
L2850.	ABC transporter I family member 17 [Vitis vinifera]
L14426.	Conserved hypothetical protein [Ricinus communis]
L16674.	Cationic peroxidase 1 [Vitis vinifera]
L3214.	Serine/threonine-protein kinase CTR1-like [Vitis vinifera]
L6429.	Phosphatidylinositol transporter, putative [Ricinus communis]
L9029.	Copper transporter 5-like [Glycine max]
L13756.	CBF/DREB3 transcription factor [Potamophila parviflora]
L7050.	NAD(P)H-dependent oxidoreductase 1-like [Vitis vinifera]
L7230.	Tryptophan aminotransferase-related protein 4 [Vitis vinifera]
L18720.	Photosystem II CP43 chlorophyll apoprotein [Medicago truncatula]
L17409.	Transcription factor bHLH35 [Vitis vinifera]
L22245.	AP2 domain class transcription factor [Malus x domestica]
L2670.	Serine carboxypeptidase, putative [Ricinus communis]
L4710.	G-type lectin S-receptor-like serine/threonine-protein kinase RLK1-like [Vitis vinifera]
L17882.	Kinase-like protein pac.Erf.2B.211 [Platanus x acerifolia]
L5201.	WRKY transcription factor 6-like [Vitis vinifera]
L19885.	Ethylene responsive factor [Prunus persica]
L24124.	gi|15239619|ref|NP_197398.|/4.46932e-54/AWPM-19-like protein [Arabidopsis thaliana]
L6363.	Cysteine-type peptidase, putative [Ricinus communis]
L9575.	Amino acid selective channel protein [Zea mays]
L16981.	Cytokinin-regulated kinase 1 [Nicotiana tabacum]
L17004.	Zinc finger protein, putative [Ricinus communis]
L3184.	Nhx1 antiporter [Vitis vinifera]
L15008.	Monoacylglycerol lipase ABHD6-like [Glycine max]
L27065.	Linoleate 13S-lipoxygenase 3-1, chloroplastic [Vitis vinifera]
L20672.	Photosystem II CP47 chlorophyll apoprotein [Nelumbo lutea]
L14876.	Malate synthase, glyoxysomal-like [Vitis vinifera]
L15584.	F-box and wd40 domain protein [Ricinus communis]
L4527.	Disease resistance protein RPM1, putative [Ricinus communis]
L17524.	Cytochrome P450 probable 6-deoxoteasterone to 3-dehydro 6-deoxoteasterone or teasterone to 3-dehydro teasterone [Populus trichocarpa]
L16799.	Ca2+/Calmodulin-like protein [Vitis vinifera]
L22252.	Long-chain-alcohol O-fatty-acyltransferase-like [Vitis vinifera]
L15256.	80 kDa MCM3-associated protein-like [Glycine max]
L10355.	Protein HOTHEAD isoform 2 [Vitis vinifera]
L11115.	Ethylene-responsive transcription factor ERF021-like [Glycine max]
L18076.	FKBP-type peptidyl-prolyl cis-trans isomerase 4, chloroplastic [Vitis vinifera]
L18180.	EctonuLeotide pyrophosphatase/phosphodiesterase family member 3 [Vitis vinifera]
L10446.	Protein FAM48A [Medicago truncatula]
L13628.	IAA-amino acid hydrolase ILR1-like 4-like [Vitis vinifera]
L25232.	Oxidoreductase [Arabidopsis lyrata subsp. lyrata]
L4289.	Pentatricopeptide repeat-containing protein At1g07590, mitochondrial [Vitis vinifera]
L25936.	F-box/kelch-repeat protein At2g44130 [Vitis vinifera]
L4126.	Uncharacterized protein LOC100305688 [Glycine max]
L13011.	LRR receptor-like serine/threonine-protein kinase GSO2-like [Vitis vinifera]
L22298.	Lipoyl synthase, mitochondrial-like [Brachypodium distachyon]
L15773.	Zinc-binding alcohol dehydrogenase domain-containing protein 2 [Vitis vinifera]
L23504.	TetracyLine transporter, putative [Ricinus communis]
L14592.	Potassium channel AKT1-like [Vitis vinifera]
L4155.	Protein FAR1-RELATED SEQUENCE 5, partial [Vitis vinifera]
L16737.	Lysine histidine transporter 1-like [Glycine max]
L18683.	Glutamyl-tRNA reductase 1, chloroplastic [Vitis vinifera]
L6672.	Actin-related protein 3 [Vitis vinifera]
L4489.	NBS-LRR type disease resistance protein [Prunus persica]
L23678.	NAD(P)H-dependent oxidoreductase 1-like [Vitis vinifera]
L14965.	E3 ubiquitin-protein ligase ATL42-like [Vitis vinifera]
L10071.	Calcium dependent protein kinase 32 [Gossypium hirsutum]
L10965.	DNA-damage-inducible protein f, putative [Ricinus communis]
L26373.	Flavin-containing monooxygenase YUCCA10-like [Vitis vinifera]
L15124.	K(+) efflux antiporter 2, chloroplastic-like [Vitis vinifera]
L13169.	Altered inheritance rate of mitochondria protein 25-like [Vitis vinifera]
L2861.	2-oxoglutarate-dependent dioxygenase [Populus trichocarpa]
L9606.	G-type lectin S-receptor-like serine/threonine-protein kinase RLK1-like [Vitis vinifera]
L221.	Pyridoxine/pyridoxamine 5'-phosphate oxidase [Vitis vinifera]
L7538.	RNase l inhibitor, putative [Ricinus communis]
L17944.	Sugar phosphate/phosphate translocator At1g06470-like [Vitis vinifera]
L3048.	Copper binding protein 5 [Gossypium hirsutum]
L10386.	Chloroplast RF2 [Nelumbo nucifera]
L1704.	Glutamate decarboxylase 1 [Vitis vinifera]
L12261.	Photosystem I P700 apoprotein A2 (chloroplast) [Capsicum annuum]
L11108.	Ubiquitin-protein ligase, putative [Ricinus communis]
L10376.	NAD(P)H-quinone oxidoreductase subunit H [Medicago truncatula]
L9607.	G-type lectin S-receptor-like serine/threonine-protein kinase RLK1-like [Vitis vinifera]
L19923.	Auxin-induced protein 5NG4 [Vitis vinifera]
L24610.	Inactive beta-amylase 4, chloroplastic [Vitis vinifera]
L161.	KNAT3-like transcription factor [Vitis vinifera]
L26624.	Protein binding protein, putative [Ricinus communis]
L3328.	Leucine-rich repeat-containing protein, putative [Ricinus communis]
L24927.	glutaredoxin [Populus trichocarpa]
L7327.	bZIP transcription factor 60[Vitis vinifera]
L5089.	Aspartic proteinase nepenthesin-2 [Vitis vinifera]
L22663.	Ubiquitin-conjugating enzyme E2 24-like [Glycine max]
L23811.	Syntaxin, plant [Ricinus communis]
L18607.	Methyltransferase-like protein 1-like [Vitis vinifera]
L14878.	Photosystem II phosphoprotein [Ilex cornuta]
L19283.	Pentatricopeptide repeat-containing protein At3g09650, chloroplastic-like [Vitis vinifera]
L24600.	Vacuolar sorting protein SNF8, putative [Ricinus communis]
L25074.	Asparaginyl-tRNA synthetase [Medicago truncatula]
L14202.	Alpha-Arabinosidase1 [Pyrus communis]
L9017.	Root phototropism protein, putative [Ricinus communis]
L3810	GRAS family transcription factor [Vitis vinifera]
L23206.	HASTY 1 [Vitis vinifera]
L959	Transcription factor hy5
L24446.	Lycopene beta-cyLase 2 [Vitis vinifera]
L1852.	Chloroplast RF2 [Nelumbo nucifera]
L13741.	Ribosomal protein S18 [Nelumbo lutea]
L1608.	High-affinity potassium transporter [Salicornia bigelovii]
L2318.	NBS-containing resistance-like protein [Platanus x acerifolia]
L11341.	Ubiquitin-protein ligase, putative [Ricinus communis]
L17367.	Aspartic proteinase nepenthesin-1 precursor, putative [Ricinus communis]
L15633.	Electron transfer flavoprotein-ubiquinone oxidoreductase, mitochondrial-like [Vitis vinifera]
L16959.	Regulatory protein NPR1, putative [Ricinus communis]
L16933.	Phytochrome B [Vitis vinifera]
L17758.	Glycosylphosphatidylinositol anchor attachment 1 protein [Vitis vinifera]
L16247.	Phytochrome A-associated F-box protein-like [Vitis vinifera]
L7960.	Indole-3-acetic acid-induced protein ARG7-like isoform 1 [Vitis vinifera]
L17231.	Phytosulfokine receptor 2-like [Vitis vinifera]
L22196.	Photosystem II protein D1 [Phaseolus vulgaris]
L17238.	Cellulose synthase A catalytic subunit 8 [UDP-forming] [Vitis vinifera]
L3555.	BTB/POZ domain-containing protein At5g47800-like [Glycine max]
L8798.	Kinase, putative [Ricinus communis]
L11342.	Cc-nbs-lrr resistance protein [Populus trichocarpa]
L4422.	Protochlorophyllide-dependent translocon component 52, chloroplastic-like [Vitis vinifera]
L2348.	Ribosome-binding factor A, chloroplastic isoform 2 [Vitis vinifera]
L21123.	Heat shock factor protein HSF8, putative [Ricinus communis]
L14195.	Kinase-like protein pac.Erf.5 [Platanus x acerifolia]
L13162.	LOB domain-containing protein 15 [Vitis vinifera]
L15723.	Apoptosis-inducing factor, putative [Ricinus communis]
L20081.	Homeobox-leucine zipper protein HAT14-like [Vitis vinifera]
L21264.	Myo-inositol-1-phosphate synthase [Ricinus communis]
L277.	Lactase-phlorizin hydrolase [Vitis vinifera]
L14638.	Nudix hydrolase 26-like protein [Posidonia oceanica]
L22845.	Ferredoxin-1, chloroplastic-like [Vitis vinifera]
L26794.	Serine/threonine protein kinase OXI1 [Medicago truncatula]
L26057.	Sugar transporter ERD6-like 16-like [Vitis vinifera]
L23983.	Exportin-T, putative [Ricinus communis]
L9222.	Zinc transporter 2-like isoform 1 [Vitis vinifera]
L23222.	Peptide methionine sulfoxide reductase A5 [Vitis vinifera]
L12399.	Asparaginyl-tRNA synthetase, chloroplastic/mitochondrial-like isoform 1 [Vitis vinifera]
L9441.	Sodium/hydrogen exchanger 2-like [Vitis vinifera]
L522.	gi|125529019|gb|EAY77133.|/1.08173e-21/hypothetical protein OsI_05098 [Oryza sativa Indica Group]
L16881.	methylmalonate-semialdehyde dehydrogenase, putative [Ricinus communis]
L22022.	Peroxidase [Populus trichocarpa]
L51.	Protein EXECUTER 1, chloroplastic [Vitis vinifera]
L13772.	Phospholipid-translocating ATPase [Arabidopsis thaliana]
L15716.	Ubiquinone biosynthesis protein coq-8, putative [Ricinus communis]
L28124.	Dolichol kinase [Vitis vinifera]
L23549.	F-box/kelch-repeat protein At1g30090 [Vitis vinifera]
L6528.	U-box domain-containing protein 21-like [Vitis vinifera]
L15500.	Chitin-inducible gibberellin-responsive protein 1-like [Vitis vinifera]
L13632.	Calcium-binding protein CML17 [Vitis vinifera]
L13792.	Threonine synthase, chloroplastic [Vitis vinifera]
L7379.	NAD-dependent deacetylase sirtuin-6-like [Brachypodium distachyon]
L5155.	Protein arginine N-methyltransferase 3-like [Vitis vinifera]
L267.	Unnamed protein product [Vitis vinifera]
L4467.	70 kDa peptidyl-prolyl isomerase [Vitis vinifera]
L3890.	Calcium-transporting ATPase 1, chloroplastic-like [Vitis vinifera]
L28518.	Plastidic glucose transporter 1
L16295.	Leucine-rich repeat receptor-like serine/threonine-protein kinase At3g14840-like [Vitis vinifera]
L12088.	RNA polymerase beta' subunit [Nelumbo nucifera]
L9943.	AP2-like ethylene-responsive transcription factor At2g41710-like [Glycine max]
L8125.	Phospholipid-transporting ATPase, putative [Ricinus communis]
L13906.	NAC domain-containing protein 43-like [Vitis vinifera]
L13139.	Phospholipid-transporting ATPase 1-like [Vitis vinifera]
L5096.	Zinc finger HIT domain-containing protein 2 [Vitis vinifera]
L1975.	Transcription initiation factor TFIID subunit 5-like isoform 1 [Vitis vinifera]
L9957.	Acyl-coenzyme A thioesterase 8 [Vitis vinifera]
L23259.	Disease resistance RPP8-like protein 3-like [Vitis vinifera]
L19967.	Tuftelin-interacting protein 11-like [Vitis vinifera]
L9999.	RNA-binding protein 39-like [Vitis vinifera]
L25967.	3-ketoacyl-CoA synthase 12, partial [Vitis vinifera]
L20665.	Enhanced disease resistance 1 [Delphinium 'MagicFountains dark blue']
L27653.	Anion transporter 6, chloroplastic-like [Glycine max]
L13688.	Alternative oxidase 4, chloroplastic/chromoplastic-like, partial [Vitis vinifera]
L5059.	ATP-dependent RNA helicase A-like protein, partial [Medicago truncatula]
L15051.	NuLear pore complex protein Nup98-Nup96 [Vitis vinifera]
L8508.	Cysteine desulfurase 2, chloroplastic [Vitis vinifera]
L28630.	ADP-ribosylation factor [Vitis vinifera]
L10572.	DNA binding protein, putative [Ricinus communis]
L19665.	ATP synthase mitochondrial F1 complex assembly factor 1 [Vitis vinifera]
L73.	Sugar phosphate/phosphate translocator At1g06470-like [Vitis vinifera]
L17032.	Protein BONZAI 1 [Vitis vinifera]
L13675.	tRNA (cytosine-5-)-methyltransferase-like [Vitis vinifera]
L19759.	Glycerol-3-phosphate transporter, putative [Ricinus communis]
L24119.	Heme-binding protein 2 [Vitis vinifera]
L13423.	DNA repair protein recA homolog 3, mitochondrial-like [Vitis vinifera]
L7306.	GEM-like protein 5 [Vitis vinifera]
L11235.	FAR1-RELATED SEQUENCE 12-like [Vitis vinifera]
L4954.	Extensin, proline-rich protein, putative [Ricinus communis]
L15195.	Nadph-cytochrome P450 oxydoreductase [Populus trichocarpa]
L23054.	Ring finger protein, putative [Ricinus communis]
L24021.	MYB transcription factor [Rosa hybrid cultivar]
L10237.	Zinc finger protein ZAT9-like isoform 1 [Vitis vinifera]
L13761.	O-methyltransferase, putative [Ricinus communis]
L27829.	Protein CUP-SHAPED COTYLEDON 2-like [Glycine max]
L14552.	Retrotransposon protein, putative, Ty1-copia subLass [Oryza sativa Japonica Group]
L30929.	Cationic amino acid transporter, putative [Ricinus communis]
L14395.	5-methylthioadenosine/S-adenosylhomocysteine deaminase [Vitis vinifera]
L28546.	4-diphosphocytidyl-methylerythritol 2-phosphate synthase [Catharanthus roseus]
L25251.	Pentatricopeptide repeat-containing protein At5g21222 [Vitis vinifera]
L1017.	Solute carrier family 25 member [Medicago truncatula]
L16382.	Aminophospholipid ATPase [Populus trichocarpa]
L7812.	Auxin-induced protein 5NG4-like [Glycine max]
L10048.	Transferase, transferring glycosyl groups, putative [Ricinus communis]
L1098.	Lactosylceramide 4-alpha-galactosyltransferase, putative [Ricinus communis]
L26291.	Pho1-like protein [Populus trichocarpa]
L11016.	G-type lectin S-receptor-like serine/threonine-protein kinase RLK1 [Vitis vinifera]
L5723.	MADS-box transcription factor [Populus trichocarpa]
L17890.	Disease resistance protein RPM1-like [Vitis vinifera]
L18530.	S-adenosylmethionine transporter [Nicotiana benthamiana]
L18585.	Adenylosuccinate lyase-like [Vitis vinifera]
L2726.	tRNA pseudouridine synthase family protein [Medicago truncatula]
L28951.	protein kinase family protein [Musa balbisiana]
L12467.	Single-strand telomere binding protein [Carica papaya]
L21884.	Hop-interacting protein THI028 [Solanum lycopersicum]
L31831.	TATA-binding protein-associated factor 172 isoform 3 [Vitis vinifera]
L1758.	5' exonuLease Apollo [Vitis vinifera]
L3167.	MORC family CW-type zinc finger protein 3 [Vitis vinifera]
L22482.	Glutathione S-transferase [Vitis vinifera]
L7081.	Translocon at the outer membrane of chloroplasts 64 [Vitis vinifera]
L7817.	NuLear pore complex protein Nup107-like [Glycine max]
L2414.	Plastid-lipid-associated protein 10, chloroplastic-like [Glycine max]
L17374.	DNA binding protein, putative [Ricinus communis]
L4164.	Elongator complex protein 4-like [Vitis vinifera]
L8206.	2-deoxyglucose-6-phosphate phosphatase, putative [Ricinus communis]
L19182.	Somatic embryogenesis receptor kinase [Medicago truncatula]
L8116.	Homogentisate phytyltransferase [Malus x domestica]
L4253.	Cysteine-rich receptor-like protein kinase 2 [Vitis vinifera]
L24470.	Leucine-rich repeat receptor-like protein kinase TDR-like [Vitis vinifera]
L17710.	LGDSL esterase/lipase At5g14450-like isoform 3 [Glycine max]
L30315.	LRNA binding protein, putative [Ricinus communis]
L17706.	WD repeat-containing protein 82-B-like [Vitis vinifera]
L9128.	Leucine-rich repeat receptor-like protein kinase At5g49770-like [Glycine max]
L14928.	Chromatin remodeling complex subunit [Populus trichocarpa]
L4378.	NAD(P)H-quinone oxidoreductase subunit 2 A [Medicago truncatula]
L21640.	Cellulose synthase-like protein G3 [Vitis vinifera]
L17460.	Cytoplasmic tRNA 2-thiolation protein 2 [Vitis vinifera]
L20600.	MATH domain-containing protein At5g43560-like [Vitis vinifera]
L18217.	DNA binding protein, putative [Ricinus communis]
L18652.	CBL-interacting serine/threonine-protein kinase 14 isoform 1 [Vitis vinifera]
L300.	Ubiquitin carboxyl-terminal hydrolase 12-like [Vitis vinifera]
L20161.	ATP binding protein, putative [Ricinus communis]
L9183.	Aminoacyl tRNA synthase complex-interacting multifunctional protein 1-like [Vitis vinifera]
L1436.	Carbon catabolite repressor protein 4 homolog 4-like [Vitis vinifera]
L10210.	Phosphatidylethanolamine-binding protein, putative [Ricinus communis]
L2435.	Myosin-Vb-like [Vitis vinifera]
L26583.	Trafficking protein partiLe complex subunit 8-like [Vitis vinifera]
L8592.	UPF0326 protein At4g17486 isoform 1 [Vitis vinifera]
L12400.	Two-component response regulator ARR1-like [Vitis vinifera]
L29392.	DNA binding protein, putative [Ricinus communis]
L4929.	Cytochrome b6-f complex subunit IV [Phoenix dactylifera]
L14951.	Histone deacetylase 5-like [Vitis vinifera]
L24970.	Cellulose synthase A catalytic subunit 8 [UDP-forming] [Vitis vinifera]
L19128.	Potassium channel KAT3-like [Vitis vinifera]
L7647.	Disease resistance RPP13-like protein 1-like [Vitis vinifera]
L2636.	ATP-dependent DNA helicase recG-like [Vitis vinifera]
L26292.	Respiratory burst oxidase, putative [Ricinus communis]
L19779.	KH domain-containing protein At4g18375 [Vitis vinifera]
L5990.	Zinc transporter 6, chloroplastic [Vitis vinifera]
L11053.	Undecaprenyl diphosphate synthase, putative [Ricinus communis]
L13001.	Subtilisin-like protease [Vitis vinifera]
L21793.	Pre-mRNA-processing-splicing factor 8-like isoform 1 [Vitis vinifera]
L16316.	Transcription factor TCP9-like [Vitis vinifera]
L11791.	Ubiquitin-conjugating enzyme E2 24-like [Vitis vinifera]
L2998.	Subtilisin-like protease-like [Vitis vinifera]
L12230.	Vacuolar protein 8-like [Vitis vinifera]
L23305.	Xyloglucan endotransglucosylase/hydrolase protein 23-like [Vitis vinifera]
L16376.	Ubiquitin carboxyl-terminal hydrolase 24 [Vitis vinifera]
L18789.	E3 ubiquitin-protein ligase UPL3-like isoform 1 [Vitis vinifera]
L25891.	Copia-type polyprotein [Arabidopsis thaliana]
L1860.	Autophagy 8h, putative [Ricinus communis]
L17159.	Histone-lysine N-methyltransferase setd3 isoform 1 [Vitis vinifera]
L10833.	Bifunctional aminoacyl-tRNA synthetase [Vitis vinifera]
L3001.	tRNA (guanosine(18)-2'-O)-methyltransferase-like [Vitis vinifera]
L25704.	Tubulin--tyrosine ligase-like protein 12-like [Vitis vinifera]
L7621.	Peptide deformylase 1B, chloroplastic [Vitis vinifera]
L25470.	Protein sym-1 [Vitis vinifera]
L11902.	Proline-rich receptor-like protein kinase PERK9-like [Vitis vinifera]
L28307.	DNA-binding protein smubp-2, putative [Ricinus communis]
L14626.	NuLeobase-ascorbate transporter 3-like [Glycine max]
L15914.	DNA binding / nuLeic acid binding / protein binding / zinc ion binding protein [Arabidopsis thaliana]
L11364.	Filament-like plant protein 3-like isoform 1 [Vitis vinifera]
L11542.	S-locus lectin protein kinase family protein [Arabidopsis lyrata subsp. lyrata]
L13559.	Pentatricopeptide repeat-containing protein At1g31430-like [Vitis vinifera]
L17981.	Glycerate dehydrogenase, putative [Ricinus communis]
L1633.	DNA topoisomerase 1-like [Vitis vinifera]
L27237.	Polygalacturonase-inhibiting protein [Vitis thunbergii]
L23569.	Nitrate excretion transporter 1 [Vitis vinifera]
L32150.	RNA polymerase sigma factor rpoD [Vitis vinifera]
L24466.	ATP binding protein, putative [Ricinus communis]
L14445.	Helicase SKI2W-like [Vitis vinifera]
L12668.	RibonuLease Z, chloroplastic [Vitis vinifera]
L18836.	Lactoylglutathione lyase, putative [Ricinus communis]
L14010.	LMBR1 domain-containing protein-like protein [Medicago truncatula]
L14031.	Auxin-induced protein 5NG4 [Vitis vinifera]
L25042.	N-acetyltransferase, putative [Medicago truncatula]
L28421.	SAC3 family protein 1-like [Vitis vinifera]
L10180.	Peptide transporter PTR1-like [Vitis vinifera]
L7017.	Arginine decarboxylase [Vitis vinifera]
L18563.	Cchloroplastic-like [Vitis vinifera]
L27575.	Calcium-transporting ATPase, endoplasmic reticulum-type-like [Vitis vinifera]
L16163.	Geranyl geranyl pyrophosphate synthase, putative [Ricinus communis]
L17791.	Multidrug resistance-associated protein 2, 6 (mrp2, 6), abc-transoprter, putative [Ricinus communis]
L21864.	Cellulose synthase [Populus trichocarpa]
L26768.	Sister chromatid cohesion protein PDS5 homolog A-like [Vitis vinifera]
L145.	Lipase [Vitis vinifera]
L19129.	Iron/ascorbate oxidoreductase DDB_G0283291-like isoform 1 [Vitis vinifera]
L13745.	Root phototropism protein 2 [Vitis vinifera]
L6594.	DEAD-box ATP-dependent RNA helicase 36-like [Vitis vinifera]
L1564.	AMP dependent ligase, putative [Ricinus communis]
L11834.	Chlorophyll a/b-binding protein, partial [Lolium perenne]
L3291.	Ubiquitin carboxyl-terminal hydrolase 9-like [Vitis vinifera]
L16523.	N-alpha-acetyltransferase 35, NatC auxiliary subunit-like [Vitis vinifera]
L12744.	Tir-nbs-lrr resistance protein [Populus trichocarpa]
L15255.	Inositol transporter 2 isoform 1 [Vitis vinifera]
L4573.	AP2/ERF domain-containing transcription factor [Populus trichocarpa]
L19453.	Glycosyltransferase At5g03795-like [Vitis vinifera]
L29347.	Cysteine-rich receptor-like protein kinase 10-like [Vitis vinifera]
L18338.	Multidrug resistance protein 1, 2, putative [Ricinus communis]
L25017.	Protein phosphatase 2C [Fragaria x ananassa]
L4730.	Vacuolar protein sorting-associated protein 8 homolog [Vitis vinifera]
L10647.	Outer envelope protein of 80 kDa, chloroplastic [Vitis vinifera]
L24913.	Ferric-chelate reductase, putative [Ricinus communis]
L9997.	LOB domain-containing protein 11 [Vitis vinifera]
L23655.	ATP/ADP translocator [Populus trichocarpa]
L21406.	Auxin-induced protein 5NG4, putative [Ricinus communis]
L13756.	Symplekin-like [Vitis vinifera]
L20804.	Phosphoprotein phosphatase, putative [Ricinus communis]
L11352.	ATP-dependent helicase C29A10.0c-like [Vitis vinifera]
L2324.	Nodulation receptor kinase precursor, putative [Ricinus communis]
L3931.	Lysosomal pro-X carboxypeptidase, putative [Ricinus communis]
L8278.	CRS2-associated factor 2, chloroplastic [Vitis vinifera]
L13002.	Subtilisin-like protease [Vitis vinifera]
L15523.	Importin-11-like [Vitis vinifera]
L13635.	Receptor-kinase, putative [Ricinus communis]
L13448.	Bifunctional dihydrofolate reductase-thymidylate synthase-like [Vitis vinifera]
L14428.	Ankyrin repeat-containing protein At5g02620-like [Glycine max]
L23989.	Pentatricopeptide repeat-containing protein At1g74900, mitochondrial-like [Vitis vinifera]
L3274.	Transcription-associated protein [Medicago truncatula]
L7111.	Glycosyltransferase QUASIMODO1, putative [Ricinus communis]
L18498.	Signal recognition partiLe 54 kDa protein, chloroplastic-like [Vitis vinifera]
L19497.	Wall-associated kinase, putative [Ricinus communis]
L20669.	Rop guanine nuLeotide exchange factor 1 [Vitis vinifera]
L13285.	Chloroplast post-illumination chlorophyll fluorescence increase protein [Nicotiana tabacum]
L737.	Cytochrome c oxidase polypeptide Vc, putative [Ricinus communis]
L4290.	Multidrug resistance protein ABC transporter family [Populus trichocarpa]
L13586.	GTP-binding protein, putative [Ricinus communis]
L29517.	Apurinic endonuLease-redox protein-like [Vitis vinifera]
L231.	GTP-binding protein YPTM2 [Vitis vinifera]
L8562.	Magnesium-protoporphyrin O-methyltransferase [Vitis vinifera]
L17633.	Dihydroflavonol-4-reductase [Vitis vinifera]
L24045.	Metal transporter Nramp6-like [Glycine max]
L2382.	Pentatricopeptide repeat-containing protein At5g46580, chloroplastic [Vitis vinifera]
L30854.	Ferric reduction oxidase 7, chloroplastic-like [Vitis vinifera]
L666.	Carbon catabolite repressor protein 4 homolog 6-like [Vitis vinifera]
L27695.	RNA polymerase beta subunit [Nelumbo lutea]
L17081.	3-ketoacyl-CoA synthase 11 [Vitis vinifera]
L2099.	Protein kinase PVPK-1-like [Vitis vinifera]
L20066.	Oxidation resistance protein 1-like [Vitis vinifera]
L22483.	Cellulose synthase [Populus trichocarpa]
L7365.	Vacuolar protein, putative [Ricinus communis]
L13415.	Pathogenesis-related genes transcriptional activator PTI6 [Solanum lycopersicum]
L19929.	Hop-interacting protein THI006 [Solanum lycopersicum]
L17743.	SEC14 cytosolic factor-like [Vitis vinifera]
L16909.	RNA-directed RNA polymerase 2 [Hordeum vulgare subsp. vulgare]
L19381.	Histone-lysine n-methyltransferase, suvh, putative [Ricinus communis]
L18373.	WRKY13 transcription factor [Vitis amurensis]
L15143.	Germin-like protein 3-1 [Vitis vinifera]
L23113.	50S ribosomal protein L10, chloroplastic [Vitis vinifera]
L11461.	S-acyltransferase At1g69420-like [Vitis vinifera]
L7699.	Xyloglucan endotransglucosylase/hydrolase protein 23 [Vitis vinifera]
L18609.	Mitochondrial thiamine pyrophosphate carrier-like [Glycine max]
L14067.	N-lysine methyltransferase setd6-like [Vitis vinifera]
L2618.	Folylpolyglutamate synthase [Populus trichocarpa]
L1870.	Calmodulin-binding transcription activator 1 [Vitis vinifera]
L25902.	Glu S.griseus protease inhibitor [Vitis vinifera]
L28599.	Mismatch repair protein [Solanum lycopersicum]
L10637.	Peptide/nitrate transporter At2g40460 [Vitis vinifera]
L18372.	Regulator of nonsense transcripts 2-like [Vitis vinifera]
L14557.	Flavonol synthase/flavanone 3-hydroxylase, putative [Ricinus communis]
L13856.	APO protein 1, chloroplastic [Vitis vinifera]
L20671.	Photosystem II CP47 chlorophyll apoprotein [Nelumbo lutea]
L13105.	NuLeotide binding protein, putative [Ricinus communis]
L19795.	Granule-bound starch synthase , chloroplastic/amyloplastic-like [Vitis vinifera]
L24014.	Zinc finger protein ZAT5 [Vitis vinifera]
L16074.	Ring finger protein, putative [Ricinus communis]
L19063.	Xyloglucan endotransglucosylase/hydrolase [Dahlia pinnata]
L7577.	Small G protein signaling modulator 2-like isoform 2 [Vitis vinifera]
L15220.	Protein kinase, putative [Ricinus communis]
L5699.	DEAD-box ATP-dependent RNA helicase 22 [Vitis vinifera]
L7457.	Ethylene-responsive transcription factor ERF114-like [Vitis vinifera]
L9622.	Carboxymethylenebutenolidase homolog [Vitis vinifera]
L23794.	Probable esterase At1g33990 [Vitis vinifera]
L16105.	Leucine-rich repeat containing protein, putative [Ricinus communis]
L11650.	Transport inhibitor response 1 protein, putative [Ricinus communis]
L19383.	NuLear transcription factor Y subunit A-7 isoform 1 [Vitis vinifera]
L9434.	DNA binding protein, putative [Ricinus communis]
L31551.	Non-symbiotic hemoglobin 2; AltName: Full=GOShi GLB2; Short=Hb2
L13141.	Probable replication factor C subunit 3 [Vitis vinifera]
L25464.	Wall-associated receptor kinase 2-like [Vitis vinifera]
L14008.	Cell division protease ftsH, putative [Ricinus communis]
L22981.	Acetyltransferase At1g77540 [Vitis vinifera]
L5634.	Peptide transporter PTR2-like [Vitis vinifera]
L27519.	Knotted-1-like homeobox protein H1 [Nicotiana tabacum]
L10375.	Transcription factor TCP4-like [Vitis vinifera]
L24038.	ATP-dependent DNA helicase 2 subunit KU70 [Vitis vinifera]
L21515.	Mitogen-activated protein kinase 3 [Vitis vinifera]
L28563.	Putative pentatricopeptide repeat-containing protein At1g02420-like [Glycine max]
L10260.	Ribosomal protein L2 [Dicentra sp. Qiu 95026]
L3275.	Retrotransposon protein, putative, unLassified [Oryza sativa Japonica Group]
L3311.	Glucose inhibited division protein A, putative [Ricinus communis]
L18798.	Katanin p80 WD40 repeat-containing subunit B1 homolog 1-like [Glycine max]
L28883.	Piriformospora indica-insensitive protein 2-like [Vitis vinifera]
L19410.	Ubiquitin carboxyl-terminal hydrolase, putative [Ricinus communis]
L15784.	S-adenosylmethionine-dependent methyltransferase, putative [Ricinus communis]
L9608.	Alpha-glucan phosphorylase, H isozyme [Vitis vinifera]
L8849.	Protein Red isoform 1 [Vitis vinifera]
L9813.	Beta-1,3-n-acetylglucosaminyltransferase radical fringe, putative [Ricinus communis]
L2794.	CCR4-NOT transcription complex subunit 1-like [Glycine max]
L15292.	Lass E vacuolar protein-sorting machinery protein HSE1 [Medicago truncatula]
L4445.	Phosphatidylinositol 3-kinase, root isoform [Vitis vinifera]
L7163.	Probable glycosyltransferase At5g03795-like [Vitis vinifera]
L4515.	Glucan endo-1,3-beta-glucosidase 5-like [Vitis vinifera]
L11059.	Catalytic, putative [Ricinus communis]
L25717.	Respiratory burst oxidase homolog protein C-like [Glycine max]
L8421.	SET domain-containing protein [Arabidopsis lyrata subsp. lyrata]
L24674.	High affinity sulfate transporter SAT-1, Sulfate/bicarbonate/oxalate exchanger SLC26 family protein [Populus trichocarpa]
L10629.	Glycosyltransferase UGT90A7 [Hieracium pilosella]
L23633.	Cell division control protein, putative [Ricinus communis]
L6159.	Pleckstrin homology domain-containing protein 1 [Vitis vinifera]
L17893.	GPI mannosyltransferase 1 [Vitis vinifera]
L14945.	NuLear pore complex protein Nup205-like [Vitis vinifera]
L7604.	SEP1 [Nelumbo nucifera]
L1142.	Equilibrative nuLeoside transporter 4-like [Vitis vinifera]
L8466.	Protein unsual floral organs [Ricinus communis]
L25687.	Glutamate receptor 2.7-like [Vitis vinifera]
L26210.	gi|357438231|ref|XP_003589391.|/1.3062e-10/Cytochrome P450 [Medicago truncatula]
L26294.	Protein kinase and PP2C-like domain-containing protein isoform 2 [Vitis vinifera]
L733.	Zinc transporter ZTP29-like [Glycine max]
L8365.	Acyl-coenzyme A oxidase 4, peroxisomal-like isoform 2 [Vitis vinifera]
L10884.	TIR-NBS-LRR type disease resistance protein [Populus trichocarpa]
L27554.	Monosaccharide-sensing protein 2-like [Brachypodium distachyon]
L25933.	Beta-fructofuranosidase, putative [Ricinus communis]
L13123.	Ubiquitin-protein ligase, putative [Ricinus communis]
L7019.	Peroxidase 47-like [Vitis vinifera]
L4285.	Heat stress transcription factor A-4b [Ricinus communis]
L14055.	Caspase, putative [Ricinus communis]
L25745.	Pale cress protein [Arabidopsis thaliana]
L26830.	Calcium-transporting ATPase 3, endoplasmic reticulum-type-like [Vitis vinifera]
L7140.	Bacterial-induced Lass III peroxidase [Gossypium hirsutum]
L10423.	NAC domain-containing protein [Tamarix hispida]
L15684.	Amino acid transporter, putative [Ricinus communis]
L17056.	Protein NLP6-like [Glycine max]
L17064.	Lipase [Vitis vinifera]
L18080.	Vacuolar protein sorting-associated protein 2 homolog 3 [Vitis vinifera]
L25404.	Phd finger protein, putative [Ricinus communis]
L21460.	RING-H2 finger protein ATL72 [Vitis vinifera]
L23133.	Alpha-amylase [Vitis vinifera]
L3710.	Chlorophyll A/B binding protein, putative [Ricinus communis]
L13544.	Probable nitrite transporter At1g68570 [Vitis vinifera]
L5859.	Pectinesterase 2 [Vitis vinifera]
L21995.	Pyruvate, phosphate dikinase, chloroplastic-like [Vitis vinifera]
L22655.	Calmodulin binding protein, putative [Ricinus communis]
L23450.	Receptor-like serine/threonine-protein kinase At5g57670 [Vitis vinifera]
L779.	Glycine-rich cell wall structural protein 1 precursor, putative [Ricinus communis]
L14201.	Alpha-L-arabinofuranosidase [Malus x domestica]
L22151.	Chitinase-like protein 2 [Vitis vinifera]
L23452.	Peroxidase 72 precursor, putative [Ricinus communis]
L6233.	Nutrient reservoir, putative [Ricinus communis]
L7305.	Sal m 1 allergen [Salvia miltiorrhiza]
L22677.	Cold-regulated LTCOR12 [Jatropha curcas]
L22540.	U-box domain-containing protein 16 [Vitis vinifera]
L14334.	Nitrilase, putative [Ricinus communis]
L657.	Metallothionein-like protein 3 [Nelumbo nucifera]
L4985.	Sugar transporter, putative [Ricinus communis]
L22721.	Amino acid permease-like protein, partial [Bahiopsis lanata]
L84.	KOM, putative [Ricinus communis]
L6737.	Beta-1,3-glucanase [Hevea brasiliensis]
L20242.	Metallothionein-like protein 3 [Nelumbo nucifera]
L16015.	HAT family dimerization domain containing protein [Medicago truncatula]
L4172.	RNA polymerase sigma factor rpoD [Vitis vinifera]
L17150.	Boron transporter 4-like [Vitis vinifera]
L11242.	Exocyst complex component [Medicago truncatula]
L22052.	Protein LURP-one-related 8 [Vitis vinifera]
L22313.	Pentatricopeptide repeat-containing protein At1g19720-like [Vitis vinifera]
L17237.	Cellulose synthase A catalytic subunit 8 [UDP-forming] [Vitis vinifera]
L8072.	Protein CREG1 [Vitis vinifera]
L17277.	Galactokinase [Vitis vinifera]
L5501.	GDSL esterase/lipase At5g03820-like [Vitis vinifera]
L20817.	Purine permease 3 [Vitis vinifera]
L20112.	6-phosphogluconolactonase, putative [Ricinus communis]
L241.	Late embryogenesis abundant protein Lea14-A, putative [Ricinus communis]
L260.	Beta-D-xylosidase 6-like [Vitis vinifera]
L18929.	Tir-nbs-lrr resistance protein [Populus trichocarpa]
L13144.	DNA-binding protein SMUBP-2-like [Glycine max]
L28693.	Type I inositol-1,4,5-trisphosphate 5-phosphatase 2-like [Glycine max]
L5954.	Stress-related protein-like [Vitis vinifera]
L8694.	Cellulose synthase A catalytic subunit 4 [UDP-forming]-like [Vitis vinifera]
L19564.	Ethylene-responsive transcription factor 12-like [Vitis vinifera]
L6321.	Xylem serine proteinase 1 precursor, putative [Ricinus communis]
L22355.	Zinc finger protein ZAT10-like [Vitis vinifera]
L15796.	Galactose oxidase-like [Vitis vinifera]
L501.	Heat shock factor protein HSF24-like [Vitis vinifera]
L7983.	3-ketoacyl-CoA synthase 1-like [Vitis vinifera]
L3610.	5-formyltetrahydrofolate cyLo-ligase [Vitis vinifera]
L7384.	SpoT-like protein [Quercus suber]
L18271.	Lipoxygenase 6, choloroplastic-like [Glycine max]
L19685.	3-ketoacyl-CoA synthase [Eranthis hyemalis]
L22134.	Probable galacturonosyltransferase-like 9-like [Vitis vinifera]
L22104.	Formate dehydrogenase, mitochondrial [Vitis vinifera]
L24334.	Protein-tyrosine phosphatase mitochondrial 1-like isoform 1 [Vitis vinifera]
L18085.	RING finger and CHY zinc finger domain-containing protein 1 isoform 2 [Vitis vinifera]
L16713.	Heat shock factor protein HSF30-like [Glycine max]
L8644.	Branched-chain-amino-acid aminotransferase-like protein 3, chloroplastic [Vitis vinifera]
L25289.	RING-H2 finger protein ATL60-like [Vitis vinifera]
L22050.	Cationic amino acid transporter [Populus trichocarpa]
L6234.	Photosystem II 10 kDa polypeptide, chloroplastic [Vitis vinifera]
L28694.	SAUR family protein [Populus trichocarpa]
L20815.	CyLic phosphodiesterase [Vitis vinifera]
L16736.	Oxalate oxidase 2 precursor [Prunus armeniaca]
L22221.	Putative lipid-transfer protein DIR1-like [Vitis vinifera]
L9530.	Putative transporter arsB isoform 1 [Vitis vinifera]
L16488.	Spermine synthase [Vitis vinifera]
L23730.	Xyloglucan 6-xylosyltransferase [Medicago truncatula]
L10912.	Cornichon, putative [Ricinus communis]
L8731.	Multidrug resistance-associated protein 1 [Phaseolus vulgaris]
L6320.	Nonspecific lipid transfer protein [Vitis pseudoreticulata]
L5142.	Omega-3 fatty acid desaturase [Glycine max]
L3701.	Transcriptional activator Myb [Vitis vinifera]
L1750.	BEL1-like homeodomain protein 4-like [Vitis vinifera]
L2610.	Blue copper protein [Vitis vinifera]
L12455.	Cytosolic alpha-amylase [Malus x domestica]
L11997.	Inactive rhomboid protein 1 isoform 1 [Vitis vinifera]
L7490.	Cellulose synthase-like protein E6-like [Vitis vinifera]
L6447.	l-lactate dehydrogenase, putative [Ricinus communis]
L12386.	Mitochondrial thioredoxin 2 [Hevea brasiliensis]
L19753.	Rac-like GTP-binding protein ARAC5 [Vitis vinifera]
L17423.	Nodulin-26, putative [Ricinus communis]
L17186.	UPF0420 protein-like [Glycine max]
L305.	Glucose-6-phosphate isomerase, cytosolic 1 [Vitis vinifera]
L10544.	Receptor-like serine/threonine-protein kinase ALE2 [Vitis vinifera]
L8628.	Strictosidine synthase 1 [Vitis vinifera]
L22014.	Early nodulin 75 protein, putative [Ricinus communis]
L7391.	Glyoxalase/bleomycin resistance protein/dioxygenase [Medicago truncatula]
L17989.	Biotin synthase [Vitis vinifera]
L8087.	KED [Nicotiana tabacum]
L12898.	Aquaporin NIP2-1-like [Vitis vinifera]
L17660.	Peroxidase precursor [Corylus avellana]
L23677.	Glucose-6-phosphate isomerase-like [Glycine max]
L9324.	Xyloglucan endotransglucosylase/hydrolase [Diospyros kaki]
L3074.	AP2 domain Lass transcription factor [Malus x domestica]
L9397.	Phosphate metabolism protein 8 [Vitis vinifera]
L22331.	Plasma intrinsic protein 1;3 [Juglans regia]
L14109.	Pyrrolidone-carboxylate peptidase isoform 4 [Vitis vinifera]
L20402.	Exosome complex component RRP41 [Vitis vinifera]
L18624.	Zinc finger protein ZAT9-like isoform 1 [Vitis vinifera]
L19652.	Transcription factor bHLH47-like isoform 1 [Vitis vinifera]
L16000.	Dolichol kinase [Vitis vinifera]
L17247.	Lysine-specific demethylase 8-like [Glycine max]
L15047.	Protein FAR-RED IMPAIRED RESPONSE 1-like [Vitis vinifera]
L28685.	Ubiquitin carboxyl-terminal hydrolase 12-like [Glycine max]
L22026.	Unknown [Vitis vinifera]
L6905.	BTB/POZ domain-containing protein At5g41330-like [Vitis vinifera]
L10727.	Adipocyte plasma membrane-associated protein [Vitis vinifera]
L17163.	Cell-wall protein [Platanus x acerifolia]
L22114.	Monoglyceride lipase-like [Vitis vinifera]
L3087.	Probable protein phosphatase 2C 59 [Vitis vinifera]
L17413.	GTP-binding protein At2g22870 [Vitis vinifera]
L6629.	Magnesium-dependent phosphatase, putative [Ricinus communis]
L278.	Protein kinase 2B, chloroplastic [Vitis vinifera]
L6384.	Cell wall-associated hydrolase [Medicago truncatula]
L22271.	Putative endo-1,3(4)-beta-glucanase 2-like [Vitis vinifera]
L21306.	PSI reaction center subunit II [Citrus sinensis]
L4720.	Interferon-induced guanylate-binding protein, putative [Ricinus communis]
L5461.	Amino acid permease 6 [Vitis vinifera]
L6546.	Metal ion binding protein, putative [Ricinus communis]
L27174.	Bifunctional protein tilS/hprT-like [Glycine max]
L722.	Erlin-2-B [Vitis vinifera]
L697.	Transmembrane BAX inhibitor motif-containing protein, putative [Ricinus communis]
L417.	Probable beta-1,3-galactosyltransferase 6 [Vitis vinifera]
L5732.	Glutamate receptor 3 plant, putative [Ricinus communis]
L23314.	ATP NAD kinase, putative [Ricinus communis]
L9182.	Chloroplast envelope membrane protein [Nelumbo lutea]
L18352.	DDB1- and CUL4-associated factor 8 [Vitis vinifera]
L4458.	Lysosomal alpha-mannosidase, putative [Ricinus communis]
L2872.	ADP,ATP carrier protein, putative [Ricinus communis]
L19817.	Maturase K [Nelumbo lutea]
L9484.	Methyltransferase-like protein 21B-like [Vitis vinifera]
L2261.	Metal tolerance protein C4, putative [Ricinus communis]
L24054.	ADP-sugar diphosphatase [Solanum tuberosum]
L7449.	Glycine-rich RNA-binding protein 2 [Vitis vinifera]
L18474.	Dof zinc finger protein DOF3.4-like [Vitis vinifera]
L5324.	Digalactosyldiacylglycerol synthase 1, chloroplastic-like [Vitis vinifera]
L3792.	26S proteasome non-ATPase regulatory subunit 2 1A [Vitis vinifera]
L2041.	Thioredoxin-related transmembrane protein 2 [Vitis vinifera]
L1127.	Outward rectifying potassium channel [Populus trichocarpa]
L10429.	Solute carrier family 35 member F5 [Vitis vinifera]
L9254.	Ferredoxin-thioredoxin reductase catalytic chain, chloroplastic [Vitis vinifera]
L748.	Phytoene synthase, chloroplastic [Vitis vinifera]
L9016.	Zinc finger A20 and AN1 domain-containing stress-associated protein 9 [Vitis vinifera]
L11751.	Nitrate transporter 1.7-like [Glycine max]
L6564.	Lysosomal acid lipase/cholesteryl ester hydrolase-like [Vitis vinifera]
L17749.	4,5-DOPA dioxygenase extradiol-like protein-like [Vitis vinifera]
L19151.	Heat stress transcription factor A-5-like [Vitis vinifera]
L22326.	4-hydroxy-3-methylbut-2-enyl diphosphate reductase [Vitis vinifera]
L15947.	IAA-amino acid hydrolase 5 [Populus trichocarpa]
L21960.	Endo-1,4-beta-glucanase [Gossypium hirsutum]
L1777.	Transcription factor bHLH47-like isoform 1 [Vitis vinifera]
L16452.	Probable salt tolerance-like protein At1g75540 [Vitis vinifera]
L18208.	PLP-dependent aminotransferase [Papaver somniferum]
L8824.	Oligopeptide transporter, putative [Ricinus communis]
L1960.	Glucan 1,3-beta-glucosidase A-like [Vitis vinifera]
L10886.	SNF1-related protein kinase [Glycine max]
L22609.	Phospholipase C 3-like [Vitis vinifera]
L22979.	Polygalacturonase-inhibitor protein [Citrus sp. cv. Sainumphung]
L22637.	50S ribosomal protein L31, chloroplastic isoform 1 [Vitis vinifera]
L5848.	Transmembrane protein 56-B [Vitis vinifera]
L19970.	Protein kinase APK1B, chloroplast precursor, putative [Ricinus communis]
L5094.	Cellulose synthase catalytic subunit [Gossypium hirsutum]
L9909.	Neutral ceramidase-like [Vitis vinifera]
L18576.	Copper binding protein 9 [Gossypium hirsutum]
L9602.	Thioredoxin F, chloroplastic [Vitis vinifera]
L22489.	Transcription factor ORG2 [Vitis vinifera]
L22311.	Subtilisin-like protease isoform 1 [Vitis vinifera]
L22183.	N-carbamoyl-L-amino acid hydrolase-like [Vitis vinifera]
L21782.	GIGANTEA-like protein [Aquilegia formosa]
L18266.	Amine oxidase, putative [Ricinus communis]
L6402.	HyPRP2 [Gossypium hirsutum]
L22474.	Glutamate synthase 1 [NADH], chloroplastic-like [Vitis vinifera]
L4495.	Lipoamide acyltransferase component of branched-chain alpha-keto acid dehydrogenase complex, mitochondrial-like [Vitis vinifera]
L15965.	Flap endonuLease GEN-like 1 [Vitis vinifera]
L7565.	DNA-binding protein [Vitis thunbergii]
L10638.	Oligopeptide transporter, putative [Ricinus communis]
L19323.	Choline/ethanolamine kinase [Vitis vinifera]
L23088.	Formyltetrahydrofolate deformylase-like [Vitis vinifera]
L24318.	Protein kinase KIPK [Zea mays]
L22392.	Aldehyde dehydrogenase family 2 member B4, mitochondrial [Vitis vinifera]
L18220.	Putative peroxisomal-coenzyme A synthetase-like [Vitis vinifera]
L10306.	Trans-cinnamate 4-monooxygenase [Vitis vinifera]
L7494.	Myosin IB heavy chain [Vitis vinifera]
L4479.	Putative leucine-rich repeat receptor-like serine/threonine-protein kinase At2g24130-like [Vitis vinifera]
L22082.	Pectinesterase 3 [Vitis vinifera]
L2342.	B3 domain-containing protein [Medicago truncatula]
L7470.	Polygalacturonase-inhibiting protein [Vitis thunbergii]
L22517.	Vignain [Vitis vinifera]
L21890.	LIP-associating protein-like [Vitis vinifera]
L18689.	Ubiquitin-conjugating enzyme E2 variant 1A [Vitis vinifera]
L16353.	U-box domain-containing protein 45-like [Brachypodium distachyon]
L21956.	B12D-like protein [Wolffia arrhiza]
L17851.	Protein Z, putative [Ricinus communis]
L7842.	ATP-dependent Lp protease proteolytic subunit 6, chloroplastic-like [Glycine max]
L5729.	30S ribosomal protein S6 alpha, chloroplastic [Vitis vinifera]
L22905.	Protein MTR_119s0026 [Medicago truncatula]
L561.	Arginine/serine-rich-splicing factor RSP31-like [Vitis vinifera]
L12900.	Phosphatidylserine synthase 2 [Vitis vinifera]
L18293.	Actin binding protein, putative [Ricinus communis]
L4520.	Casein kinase I isoform delta-like [Vitis vinifera]
L22258.	Tetratricopeptide repeat protein 38 [Vitis vinifera]
L4328.	TMV resistance protein N-like [Vitis vinifera]
L8244.	Heat shock protein, putative [Ricinus communis]
L14809.	Alpha-amylase type B isozyme-like [Vitis vinifera]
L21233.	Uncharacterized protein LOC100260447 isoform 2 [Vitis vinifera]
L23235.	Phosphoinositide 3-kinase regulatory subunit 4-like [Vitis vinifera]
L5611.	Unnamed protein product [Vitis vinifera]
L25053.	Uncharacterized protein LOC100255296 [Vitis vinifera]
L21475.	Hypothetical protein VITISV_005324 [Vitis vinifera]
L9467.	Zinc finger CCCH domain-containing protein ZFN-like isoform 1 [Vitis vinifera]
L8565.	Lysine-specific histone demethylase 1 homolog 3-like [Vitis vinifera]
L6873.	D-xylose-proton symporter-like 2 [Vitis vinifera]
L6718.	50S ribosomal protein L3-1, chloroplastic-like [Vitis vinifera]
L4658.	Polygalacturonase inhibitor protein [Solanum lycopersicum]
L29000.	Transcription initiation factor TFIID subunit [Jatropha curcas]
L21975.	Catharanthus roseus peroxidase 2b [Catharanthus roseus]
L22424.	5'-methylthioadenosine/S-adenosylhomocysteine nuLeosidase 1 isoform 2 [Vitis vinifera]
L22554.	4-alpha-glucanotransferase DPE2 [Vitis vinifera]
L10158.	Transmembrane protein 222 [Vitis vinifera]
L21491.	Filament-like plant protein 4-like [Vitis vinifera]
L9157.	DNA-directed RNA polymerase I subunit RPA2 [Vitis vinifera]
L24720.	Probable protein phosphatase 2C 12 [Vitis vinifera]
L25516.	ATATH9, putative [Ricinus communis]
L24737.	Epsilon carotene hydroxylase [Actinidia chinensis]
L21516.	Mitogen-activated protein kinase [Euphorbia esula]
L12746.	Probable LRR receptor-like serine/threonine-protein kinase At4g08850-like [Vitis vinifera]
L15493.	UDP-galactose transporter 2-like [Vitis vinifera]
L19162.	Unnamed protein product [Vitis vinifera]
L2845.	Acyl-CoA oxidase, putative [Ricinus communis]
L15552.	DNA-binding protein SMUBP-2-like [Glycine max]
L14298.	Transforming growth factor-beta receptor-associated protein 1 homolog [Vitis vinifera]
L6173.	Calcium-transporting ATPase 13, plasma membrane-type-like [Vitis vinifera]
L13738.	Dihydropyrimidinase, putative [Ricinus communis]
L23383.	Mitochondrial nicotinamide adenine dinuLeotide transporter 1-like [Vitis vinifera]
L10828.	Chromatin structure-remodeling complex subunit RSC1-like [Vitis vinifera]
L20929.	65-kDa microtubule-associated protein 6 [Vitis vinifera]
L2531.	Photosystem II cytochrome b559 alpha subunit [Dasypogon bromeliifolius]
L15193.	Amino acid transporter family protein [Arabidopsis lyrata subsp. lyrata]
L1756.	Uncharacterized protein LOC100251322 isoform 1 [Vitis vinifera]
L8229.	F5M15.26 [Arabidopsis thaliana]
L2619.	Iron-sulfur assembly protein IscA-like 1, mitochondrial [Vitis vinifera]
L548.	predicted protein [Populus trichocarpa]
L21237.	Hypothetical protein VITISV_036164 [Vitis vinifera]
L14158.	Pentatricopeptide repeat-containing protein [Medicago truncatula]
L4424.	Predicted protein [Populus trichocarpa]
L26482.	Uncharacterized protein LOC100246957 [Vitis vinifera]
L114.	Predicted protein [Populus trichocarpa]
L1730.	Alpha,alpha-trehalose-phosphate synthase [UDP-forming] 9 [Vitis vinifera]
L8250.	Hypothetical protein VITISV_006626 [Vitis vinifera]
L4947.	Unnamed protein product [Vitis vinifera]
L19310.	Uncharacterized protein LOC100814053 [Glycine max]
L9118.	Conserved hypothetical protein [Ricinus communis]
L2865.	Unnamed protein product [Vitis vinifera]
L4931.	Uncharacterized protein LOC100247984 isoform 2 [Vitis vinifera]
L14369.	Fkbp-rapamycin associated protein, putative [Ricinus communis]
L5602.	Unnamed protein product [Vitis vinifera]
L17153.	Uncharacterized protein LOC100841612 [Brachypodium distachyon]
L6310.	Mutt domain protein, putative [Ricinus communis]
L11917.	Uncharacterized protein LOC100852726 [Vitis vinifera]
L5637.	ASuppressor of disruption of TFIIS-like [Vitis vinifera]
L21867.	Transcriptional corepressor SEUSS-like [Vitis vinifera]
L9485.	Conserved hypothetical protein [Ricinus communis]
L2829.	Unnamed protein product [Vitis vinifera]
L16479.	Unnamed protein product [Vitis vinifera]
L20888.	HAUS augmin-like complex subunit 1-like [Vitis vinifera]
L23285.	Protein At4g37920, chloroplastic [Vitis vinifera]
L7714.	UDP-N-acetylglucosamine transferase subunit ALG13 homolog [Vitis vinifera]
L4552.	Unnamed protein product [Vitis vinifera]
L7953.	Protein LOC100264617 [Vitis vinifera]
L9119.	Predicted protein [Populus trichocarpa]
L24201.	Protein LOC100253518 isoform 1 [Vitis vinifera]
L4177.	NuLeobase-ascorbate transporter 6 [Vitis vinifera]
L24137.	Protein sorbidraft_01g040610 [Sorghum bicolor]
L14193.	unnamed protein product [Vitis vinifera]
L3165.	Xylosyltransferase 2 [Vitis vinifera]
L4667.	Mitochondrial import inner membrane translocase subunit tim16-like [Vitis vinifera]
L5532.	Ubiquitin-like modifier-activating enzyme 5 isoform 1 [Vitis vinifera]
L4795.	ATP-dependent zinc metalloprotease FTSH 9, chloroplastic-like [Vitis vinifera]
L13312.	Predicted protein [Populus trichocarpa]
L11286.	Ethanolamine-phosphate cytidylyltransferase [Vitis vinifera]
L11943.	1.50586e-39/Os03g0219500 [Oryza sativa Japonica Group]
L6148.	Amino acid permease 7-like [Vitis vinifera]
L5758.	Hhloroplast RF1 [Nelumbo nucifera]
L11056.	Chaperone DnaJ-domain containing protein [Arabidopsis thaliana]
L3007.	Mitochondrial metalloendopeptidase OMA1 [Vitis vinifera]
L5239.	Unnamed protein product [Vitis vinifera]
L9684.	Unknown [Medicago truncatula]
L8737.	Protein LOC100267691 [Vitis vinifera]
L4527.	F-box/kelch-repeat protein SKIP20-like [Vitis vinifera]
L21967.	KH domain-containing protein At4g18375 isoform 1 [Vitis vinifera]
L13032.	Protein LOC100256260 [Vitis vinifera]
L3154.	Alpha,alpha-trehalose-phosphate synthase [UDP-forming] 5-like [Vitis vinifera]
L3370.	26S proteasome non-ATPase regulatory subunit 9-like isoform 2 [Vitis vinifera]
L2/L3 libraries
L9592.	Cytochrome P450 86A1 [Vitis vinifera]
L3363.	2-methyl-6-phytylbenzoquinone methyltranferase [Hevea brasiliensis]
L19686.	3-ketoacyl-CoA synthase 4-like [Vitis vinifera]
L24558.	CASP-like protein RCOM_1174750-like [Glycine max]
L14401.	GDSL esterase/lipase At2g23540-like isoform 2 [Vitis vinifera]
L13523.	Transcription factor bHLH80 [Arabidopsis thaliana]
L9063.	Auxin response factor 2 [Vitis vinifera]
L11556.	E3 ubiquitin-protein ligase UPL4-like [Vitis vinifera]
L3219.	Starch-branching enzyme I [Nelumbo nucifera]
L6212.	NADH dehydrogenase [ubiquinone] flavoprotein 1, mitochondrial-like [Vitis vinifera]
L4985.	Sugar transporter [Allium sativum]
L2123.	Calcineurin subunit B isoform 1 [Vitis vinifera]
L2369.	Vacuolar H+-pyrophosphatase [Prunus persica]
L21145.	ABC transporter family protein [Populus trichocarpa]
L4307	Ethylene-responsive transcription factor ERF114[Vitis vinifera]
L18002.	Xanthine dehydrogenase, putative [Ricinus communis]
L26121.	Malate dehydrogenase [NADP], chloroplastic [Vitis vinifera]
L6411.	ATP synthase subunit beta, mitochondrial-like [Vitis vinifera]
L7701.	Calcium-dependent protein kinase 30 [Vitis vinifera]
L378.	1-aminocyclopropane-1-carboxylate oxidase [Vitis vinifera]
L16410.	Triacylglycerol lipase 1-like [Vitis vinifera]
L22414.	Protein VITISV_013303 [Vitis vinifera]
L5971.	Methylthioribose-1-phosphate isomerase[Vitis vinifera]
L20248.	U-box domain-containing protein 33-like [Vitis vinifera]
L19956.	Mak, putative [Ricinus communis]
L14370.	Fkbp-rapamycin associated protein, putative [Ricinus communis]
L16152.	Pumilio homolog 5 [Vitis vinifera]
L17447.	Protein supperssor of gene silencingG 3-like [Vitis vinifera]
L10667.	Pre-mRNA-splicing factor ATP-dependent RNA helicase-like [Vitis vinifera]
L19345.	Ribose-phosphate pyrophosphokinase 5, chloroplastic-like [Glycine max]
L19562.	Ferredoxin--nitrite reductase, chloroplastic [Vitis vinifera]
L2674.	Charged multivesicular body protein 1-like isoform 1 [Glycine max]
L20871.	Cysteine proteinase [Phalaenopsis sp. SM9108]
L22957.	Cold-inducible RNA-binding protein [Vitis vinifera]
L21883.	Auxin response factor 5-like [Vitis vinifera]
L8835.	DNAJ homolog subfamily C member 13-like [Vitis vinifera]
L19935.	E3 ubiquitin-protein ligase UBR2-like [Vitis vinifera]
L7947.	Homeobox protein BEL1 homolog [Vitis vinifera]
L24550.	PetB gene product (chloroplast) [Ricinus communis]
L17972.	Cytochrome P450 734A1-like [Vitis vinifera]
L16665.	DIS3-like exonuLease 2-like [Vitis vinifera]
L13771.	9-cis-epoxycarotenoid dioxygenase NCED6, chloroplastic [Vitis vinifera]
L22914.	ATPase 10, plasma membrane-type-like isoform 2 [Vitis vinifera]
L16085.	Cop9 complex subunit, putative [Ricinus communis]
L1365.	UDP-galactose transporter, putative [Ricinus communis]
L24267.	Pyrophosphate-energized vacuolar membrane proton pump 1 [Vitis vinifera]
L1242.	SELMODRAFT_91845 [Selaginella moellendorffii]
L633.	Leucine aminopeptidase 2, chloroplastic isoform 1 [Vitis vinifera]
L21833.	Transcription initiation factor TFIID subunit 1-A-like [Vitis vinifera]
L14098.	Eukaryotic peptide chain release factor GTP-binding subunit ERF3A-like [Glycine max]
L7788.	UDP-sulfoquinovose synthase, chloroplastic [Vitis vinifera]
L19567.	LRR receptor-like serine/threonine-protein kinase At1g06840-like [Vitis vinifera]
L21220.	tRNA-splicing endonuLease subunit Sen2-1 [Vitis vinifera]
L2801.	Catalytic, putative [Ricinus communis]
L15956.	Protein LOC100853492, partial [Vitis vinifera]
L17055.	Protein NLP7-like [Vitis vinifera]
L3037.	Tho complex subunit 2-like [Vitis vinifera]
L10358.	Auxin-induced protein PCNT115 [Vitis vinifera]
L11504.	Molybdopterin biosynthesis protein, putative [Ricinus communis]
L18437.	RINT1-like protein-like [Vitis vinifera]
L9877.	ABC transporter D family member 1-like [Glycine max]
L3895.	Pyrophosphate-energized vacuolar membrane proton pump, putative [Ricinus communis]
L7366.	Unnamed protein product [Vitis vinifera]
L17720.	FGGY carbohydrate kinase domain-containing protein [Vitis vinifera]
L6271.	RibonuLease 3 precursor [Oryza sativa Indica Group]
L22135.	Ubiquitin-conjugating enzyme E2 [Hyacinthus orientalis]
L366.	Translocase of chloroplast 159, chloroplastic-like [Glycine max]
L14324.	Structural maintenance of chromosomes protein 1A-like [Vitis vinifera]
L370.	Gag-pol polyprotein [Citrus unshiu]
L13239.	DEAD-box ATP-dependent RNA helicase 47, mitochondrial [Vitis vinifera]
L18031.	N-acetyl-D-glucosamine kinase-like [Vitis vinifera]
L21578.	UDP-N-acetylglucosamine--peptide N-acetylglucosaminyltransferase SPINDLY [Vitis vinifera]
L12031.	Zinc finger CCCH domain-containing protein 24-like [Vitis vinifera]
L20099.	Polyprotein, putative [Solanum demissum]
L13687.	Alternative oxidase 4, chloroplastic/chromoplastic-like, partial [Vitis vinifera]
L9922.	Protein ARALYDRAFT_492144 [Arabidopsis lyrata subsp. lyrata]
L764.	ATPase family AAA domain-containing protein 2B-like [Vitis vinifera]
L19366.	Phosphatidylinositol N-acetylglucosaminyltransferase subunit A [Vitis vinifera]
L8043.	Translational activator GCN1 isoform 2 [Vitis vinifera]
L2752.	Phytochrome C [Vitis riparia]
L569.	Rpp4 candidate R10 [Glycine max]
L2646.	Glutathione peroxidase [Nelumbo nucifera]
L599.	4-alpha-glucanotransferase [Medicago truncatula]
L19684.	AP-1 complex subunit gamma-2, putative [Ricinus communis]
L15157.	NuLear cap-binding protein subunit 1-like isoform 2 [Vitis vinifera]
L16608.	Protein EXECUTER 1, chloroplastic [Vitis vinifera]
L17470.	Pentatricopeptide repeat-containing protein At3g49240-like [Vitis vinifera]
L11449.	DUF246 domain-containing protein At1g04910 [Vitis vinifera]
L4000.	Mitochondrial substrate carrier family protein C [Vitis vinifera]
L23527.	Lipase At1g28580 [Vitis vinifera]
L14777.	Vacuolar-sorting receptor 7-like [Vitis vinifera]
L20637.	Ubiquitin-protein ligase, putative [Ricinus communis]
L715.	Phosphatidylinositol N-acetylglucosaminyltransferase subunit A [Vitis vinifera]
L16723.	NuLear pore complex protein Nup205-like [Vitis vinifera]
L7004.	NADH-plastoquinone oxidoreductase subunit 1, partial [Sparganium eurycarpum]
L16624.	Glutathione S-transferase 4 [Vitis hybrid cultivar]
L4291.	Pumilio homolog 4 [Vitis vinifera]
L3745.	gi|359488421|ref|XP_002277367.2|/1.58212e-24/PREDICTED: LOW QUALITY PROTEIN: nudix hydrolase 12, mitochondrial [Vitis vinifera]
L20700.	DNA binding protein, putative [Ricinus communis]
L9034.	Elongation factor G, mitochondrial-like [Glycine max]
L14555.	Iron/ascorbate oxidoreductase DDB_G0283291 [Vitis vinifera]
L16219.	P-type ATPase transporter [Populus trichocarpa]
L11426.	Cell division control protein 48 homolog C-like [Vitis vinifera]
L15582.	Conserved hypothetical protein [Ricinus communis]
L5172.	Pentatricopeptide repeat-containing protein At3g59040 [Vitis vinifera]
L3716.	Purine permease 4-like [Vitis vinifera]
L14408.	B-Lass lysophosphatidate acyltransferase [Ricinus communis]
L633.	Protein TIME FOR COFFEE-like [Vitis vinifera]
L2943.	Histidinol dehydrogenase, chloroplastic-like [Vitis vinifera]
L15531.	CXE carboxylesterase, partial [Actinidia arguta]
L16381.	Myosin XI, putative [Ricinus communis]
L1.	Protein VITISV_030956 [Vitis vinifera]
L18854.	TATA-binding protein-associated factor 172 isoform 1 [Vitis vinifera]
L15821.	Zinc finger CCCH domain-containing protein 12-like [Vitis vinifera]
L25792.	Ubiquitin-protein ligase, putative [Ricinus communis]
L8828.	(S)-scoulerine 9-O-methyltransferase [Thalictrum flavum subsp. glaucum]
L15640.	Activating signal cointegrator 1 complex subunit 3 [Vitis vinifera]
L16771.	DNA polymerase V-like [Vitis vinifera]
L9987.	DDB1- and CUL4-associated factor homolog 1-like [Vitis vinifera]
L21817.	Protein VITISV_041073 [Vitis vinifera]
L5812.	Protoporphyrinogen oxidase, chloroplastic [Vitis vinifera]
L11507.	WD repeat-containing protein 91 homolog [Vitis vinifera]
L12659.	Protein LOC100855126, partial [Vitis vinifera]
L19607.	Putative RNA-directed DNA polymerase (Reverse transcriptase) [Malus x domestica]
L18371.	Regulator of nonsense transcripts 2-like [Vitis vinifera]
L22236.	RNA-binding protein C23E6.01c-like isoform 1 [Vitis vinifera]
L5206.	Protein YIPF1 homolog [Vitis vinifera]
L20917.	CCR4-NOT transcription complex subunit [Medicago truncatula]
L6789.	RING-finger protein [Capsicum annuum]
L12830.	MTERF family protein [Medicago truncatula]
L10253.	Zinc finger protein 511 [Vitis vinifera]
L18608.	Putative ribosome recyLing factor [Arabidopsis thaliana]
L5855.	Glycosyltransferase, CAZy family GT8 [Populus trichocarpa]
L12500.	Membrane protein YOL092W-like [Vitis vinifera]
L18271.	Lipoxygenase [Vitis vinifera]
L9097.	Putative glucose-6-phosphate 1-epimerase [Vitis vinifera]
L21841.	Storage protein [Nelumbo nucifera]
L6423.	NBS-containing resistance-like protein [Platanus x acerifolia]
L2922.	Protein VITISV_027905 [Vitis vinifera]
L11215.	Chitinase 1 precursor, putative [Ricinus communis]
L86.	Protein LOC100247348 [Vitis vinifera]
L7622.	Peptide deformylase 1B, chloroplastic [Vitis vinifera]
L22602.	Glycyl-tRNA synthetase 1, mitochondrial-like [Vitis vinifera]
L9954.	Ribosome biogenesis protein BMS1 homolog [Vitis vinifera]
L25139.	tRNA uridine 5-carboxymethylaminomethyl modification enzyme MnmG-like [Vitis vinifera]
L4283.	Hydroxysteroid dehydrogenase, putative [Ricinus communis]
L10273.	Rnf5, putative [Ricinus communis]
L3457.	Leavage and polyadenylation specificity factor subunit 2 [Vitis vinifera]
L10103.	Protein arginine n-methyltransferase, putative [Ricinus communis]
L3460.	Serine racemase [Medicago truncatula]
L16686.	Disease resistance protein RPM1-like [Glycine max]
L20224.	Exportin-7-like [Vitis vinifera]
L12710.	Protein ycf45-like [Vitis vinifera]
L13240.	DEAD-box ATP-dependent RNA helicase 47, mitochondrial [Vitis vinifera]
L23520.	Serine racemase [Vitis vinifera]
L19827.	Protein LOC100244960 [Vitis vinifera]
L8736.	Protein LOC100245981 [Vitis vinifera]
L23461.	Protein LOC100241703 [Vitis vinifera]
L18476.	Protein LOC100258473 [Vitis vinifera]
L4145.	Protein VITISV_026521 [Vitis vinifera]
L4191.	Glycosyltransferase, putative [Ricinus communis]
L16411.	Triacylglycerol lipase 1-like [Vitis vinifera]
L8782.	ATP binding protein, putative [Ricinus communis]
L9307.	Unnamed protein product [Vitis vinifera]
L2398.	Guanylate kinase isoform 1 [Vitis vinifera]
L13172.	ATP-dependent RNA helicase YTHDC2-like [Vitis vinifera]
L1867.	Sugar transporter ERD6-like 6-like [Brachypodium distachyon]
L3540.	Trihelix transcription factor GT-1[Ricinus communis]
L17584.	Argonaute protein group [Populus trichocarpa]
L589.	Adenylyl-sulfate kinase 1, chloroplastic [Vitis vinifera]
L9470.	Vacuolar protein sorting-associated protein 8 homolog [Vitis vinifera]
L9587.	NAC domain protein NAC1 [Phaseolus vulgaris]
L3450.	Protein VITISV_042996 [Vitis vinifera]
L7630.	Chloroplast RF2 [Nelumbo nucifera]
L16439.	Protein FAR1-RELATED SEQUENCE 5-like [Vitis vinifera]
L13981.	Transcription factor bHLH35-like [Glycine max]
L547.	Protein RCOM_1621800 [Ricinus communis]
L26472.	Ubiquitin-protein ligase, putative [Ricinus communis]
L23949.	Brca1 associated ring domain, putative [Ricinus communis]
L7508.	Conserved hypothetical protein [Ricinus communis]
L11216.	Dynamin, putative [Ricinus communis]
L23032.	Protein LOC100854963 [Vitis vinifera]
L8581.	E3 ubiquitin protein ligase upl2, putative [Ricinus communis]
L14640.	Serine/threonine-protein kinase SMG1 [Vitis vinifera]
L6595.	DEAD-box ATP-dependent RNA helicase 36-like [Vitis vinifera]
L8706.	AarF domain-containing protein kinase At5g05200, chloroplastic [Vitis vinifera]
L8848.	Protein Red isoform 2 [Vitis vinifera]
L17872.	Cytochrome P450 fatty acid omega-hydroxylase [Medicago truncatula]
L24277.	Vacuolar fusion protein CCZ1 homolog [Glycine max]
L12111.	NuLeotide binding protein, putative [Ricinus communis]
L14773.	G patch domain-containing protein 1-like [Vitis vinifera]
L26512.	Histone acetyltransferase type B catalytic subunit-like [Glycine max]
L4677.	Protein FAR1-RELATED SEQUENCE 5-like [Vitis vinifera]
L7743.	VesiLe-associated membrane protein 714 [Vitis vinifera]
L15229.	Hypothetical protein VITISV_022228 [Vitis vinifera]
L7948.	-
L7279.	GTP binding protein, putative [Ricinus communis]
L31368.	Ubiquinone biosynthesis monooxygenase COQ6-like [Vitis vinifera]
L13503.	ATP-dependent RNA helicase DHX29 [Vitis vinifera]
L28345.	WD and tetratricopeptide repeat protein, putative [Ricinus communis]
L15052.	NuLear pore complex protein Nup98-Nup96 [Vitis vinifera]
L21748.	Ubiquitin-protein ligase, putative [Ricinus communis]
L10309.	ATP-dependent DNA helicase recG-like [Vitis vinifera]
L11428.	JHL18I08.5 [Jatropha curcas]
L13665.	Protein LOC100266486 [Vitis vinifera]
L3298.	GPI ethanolamine phosphate transferase 1-like [Vitis vinifera]
L14919.	EndoribonuLease Dicer homolog 3a-like [Vitis vinifera]
L3525.	Translational activator GCN1 isoform 1 [Vitis vinifera]
L3477.	RNA polymerase II C-terminal domain phosphatase-like 3-like [Vitis vinifera]
L23946.	Protein odr-4 homolog [Vitis vinifera]
L14362.	Violaxanthin de-epoxidase 1 [Vitis vinifera]
L23199.	ATP-dependent RNA helicase, putative [Ricinus communis]
L16407.	Conserved hypothetical protein [Ricinus communis]
L2487.	Protein MON2 homolog [Vitis vinifera]
L17643.	F-box/ankyrin repeat protein SKIP35-like [Vitis vinifera]
L8800.	Receptor-like protein kinase FERONIA-like [Vitis vinifera]
L23193.	Protein VITISV_023155 [Vitis vinifera]
L2465.	Sister chromatid cohesion protein PDS5 homolog A-like [Vitis vinifera]
L337.	Translin [Vitis vinifera]
L1953.	Cysteine-type peptidase, putative [Ricinus communis]
L18510.	tRNA wybutosine-synthesizing protein 2/3/4-like [Glycine max]
L1866.	Putative reverse transcriptase, identical [Solanum demissum]
L1934.	Helicase SKI2W-like [Vitis vinifera]
L652.	Protein VITISV_015109 [Vitis vinifera]
L18269.	KH domain-containing protein At2g38610 [Vitis vinifera]
L11564.	Protein MTR_5g041750 [Medicago truncatula]
L14508.	Helicase swr1-like [Glycine max]
L3973.	Vacuolar protein sorting-associated protein 8 homolog [Vitis vinifera]
L11402.	SWI/SNF complex subunit SWI3C-like [Vitis vinifera]
L5148.	Harpin binding protein 1 [Glycine max]
L12373.	Jasmonate O-methyltransferase [Vitis vinifera]
L3172.	Peroxidase [Medicago truncatula]
L14778.	Vacuolar-sorting receptor 7-like [Vitis vinifera]
L3771.	Ubiquitin conjugation factor E4-like [Vitis vinifera]
L12577.	Dead box ATP-dependent RNA helicase, putative [Ricinus communis]
L9275.	Acyl-CoA-binding domain-containing protein 4 [Vitis vinifera]
L9736.	GC-rich sequence DNA-binding factor 1-like [Vitis vinifera]
L13543.	Nitrite transporter At1g68570 [Vitis vinifera]
L22578.	Trafficking protein partiLe complex subunit 12-like [Vitis vinifera]
L23312.	Protein TIME FOR COFFEE-like [Vitis vinifera]
L20898.	Polyprotein, putative [Solanum demissum]
L17321.	Serine/threonine-protein kinase At1g54610-like [Vitis vinifera]
L25380.	Homeobox protein BEL1 homolog [Vitis vinifera]
L7097.	Protein kinase and PP2C-like domain-containing protein isoform 1 [Vitis vinifera]
L9036.	Diphthamide biosynthesis protein 4-like [Glycine max]
L21533.	RNA-binding protein NOB1-like [Vitis vinifera]
L18449.	Protein SUPPRESSOR OF PHYA-105 1-like [Vitis vinifera]
L3567.	Niemann-Pick C1 protein-like [Vitis vinifera]
L23642.	RibonuLease Z, chloroplastic [Vitis vinifera]
L28323.	Protein kinase [Medicago truncatula]
L14299.	Transforming growth factor-beta receptor-associated protein 1 homolog [Vitis vinifera]
L14012.	Hypothetical protein SORBIDRAFT_04g027320 [Sorghum bicolor]
L2410.	Sucrose transporter 4 [Solanum tuberosum]
L13960.	Ubiquitin carboxyl-terminal hydrolase 5-like [Vitis vinifera]
L25080.	Extensin Lass 1 protein [Vigna unguiculata]
L23267.	Vacuolar protein sorting-associated protein 8 homolog [Vitis vinifera]
L23348.	Protease Do-like 7-like [Vitis vinifera]
L22958.	Homogentisate 1,2-dioxygenase [Vitis vinifera]
L2804.	CyLin-dependent kinase G-2-like [Vitis vinifera]
L12800.	Extensin-like protein - cowpea (fragment)
L14653.	Respiratory burst oxidase homolog protein E [Vitis vinifera]
L4926.	Homeobox-leucine zipper protein HAT4-like isoform 1 [Vitis vinifera]
L20641.	ATP binding protein, putative [Ricinus communis]
L21012.	Pectinesterase-1 precursor, putative [Ricinus communis]
L11946.	BEACH domain-containing protein lvsC-like, partial [Vitis vinifera]
L23200.	Transcription factor 25 [Vitis vinifera]
L7092.	RNA-binding protein [Musa acuminata]
L24437.	DEAD-box ATP-dependent RNA helicase 28-like [Vitis vinifera]
L7735.	VesiLe-associated membrane protein, putative [Ricinus communis]
L10890.	Cysteine-type endopeptidase, putative [Ricinus communis]
L2530.	Pentatricopeptide repeat-containing protein At4g16390, chloroplastic [Vitis vinifera]
L15724.	Apoptosis-inducing factor homolog A [Vitis vinifera]
L10585.	DEAD-box ATP-dependent RNA helicase 31-like [Vitis vinifera]
L15562.	Transformation/transcription domain-associated protein [Vitis vinifera]
L20610.	Beta-1,3-galactosyltransferase 20 [Vitis vinifera]
L2042.	Cellulose synthase A catalytic subunit 8 [UDP-forming] [Vitis vinifera]
L16438.	Protein FAR1-RELATED SEQUENCE 12-like [Vitis vinifera]
L12704.	Ppurple acid phosphatase 15-like [Glycine max]
L23774.	Serine/threonine-protein kinase SMG1 [Vitis vinifera]
L25492.	Receptor protein kinase LAVATA1-like [Vitis vinifera]
L9336.	Endoplasmic reticulum [ER]-type calcium ATPase [Populus trichocarpa]
L7814.	Protein argonaute 1A-like [Brachypodium distachyon]
L26240.	Disease resistance response protein 206 [Vitis vinifera]
L17427.	U-box domain-containing protein 62-like [Vitis vinifera]
L17829.	Disulfide interchange protein dsbD precursor, putative [Ricinus communis]
L3441.	Probable receptor-like protein kinase At1g11050-like [Glycine max]
L21673.	Protein VITISV_002159 [Vitis vinifera]
L17243.	Tripeptidyl-peptidase [Medicago truncatula]
L11052.	Dehydrodolichyl diphosphate synthase 6-like isoform 1 [Vitis vinifera]
L15632.	Electron transfer flavoprotein-ubiquinone oxidoreductase, mitochondrial-like [Vitis vinifera]
L3980.	Hydrolase domain-containing protein [Arabidopsis thaliana]
L20032.	Niemann-Pick C1 protein-like [Vitis vinifera]
L15870.	Leucine-rich repeat-containing protein, putative [Ricinus communis]
L15030.	Probable ATP-dependent RNA helicase DHX37-like [Vitis vinifera]
L12940.	Exosome complex component rrp40 [Vitis vinifera]
L5234.	Glycerol-3-phosphate acyltransferase 5 [Vitis vinifera]
L3388.	Histidine protein methyltransferase 1 homolog [Vitis vinifera]
L20327.	Zinc finger protein, putative [Ricinus communis]
L20642.	Hypothetical protein ARALYDRAFT_481121 [Arabidopsis lyrata subsp. lyrata]
L3856.	Ion protease homolog 2, peroxisomal [Vitis vinifera]
L20826.	Aminophospholipid ATPase [Populus trichocarpa]
L19781.	N-alpha-acetyltransferase 60-like [Vitis vinifera]
L10616.	Josephin-like protein-like [Vitis vinifera]
L7159.	3-dehydroquinate synthase [Vitis vinifera]
L8771.	Embryogenesis-associated protein EMB8 [Vitis vinifera]
L16609.	Protein EXECUTER 1, chloroplastic [Vitis vinifera]
L1791.	Telomerase Cajal body protein 1-like [Vitis vinifera]
L28308.	Chromatin remodeling complex subunit [Populus trichocarpa]
L9271.	Pentatricopeptide repeat-containing protein At1g05600-like [Vitis vinifera]
L14791.	Methyltransferase-like protein 21A [Vitis vinifera]
L11178.	Cinnamyl alcohol dehydrogenase [Populus nigra]
L3248.	Carbon catabolite repressor protein 4 homolog 4-like [Vitis vinifera]
L9148.	3-hydroxyisobutyrate dehydrogenase [Zea mays]
L163.	Protein FRIGIDA-like isoform 1 [Vitis vinifera]
L7284.	Serine/threonine-protein kinase CBK1-like [Glycine max]
L13857.	APO protein 1, chloroplastic [Vitis vinifera]
L16714.	Mannosyl-oligosaccharide glucosidase isoform 2 [Vitis vinifera]
L10022.	EndoribonuLease Dicer homolog 1-like [Glycine max]
L20582.	LEC14B homolog [Vitis vinifera]
L4776.	Inactive poly [ADP-ribose] polymerase RCD1-like [Vitis vinifera]
L23514.	Glycosylphosphatidylinositol anchor attachment 1 protein [Vitis vinifera]
L22583.	Succinic semialdehyde dehydrogenase [Solanum lycopersicum]
L19724.	D-lactate dehydrogenase [cytochrome], mitochondrial [Vitis vinifera]
L7154.	DNA polymerase delta catalytic subunit [Vitis vinifera]
L6903.	DEAD-box ATP-dependent RNA helicase 17-like [Vitis vinifera]
L18450.	Protein SPA1-RELATED 2-like, partial [Vitis vinifera]
L5141.	Sphingosine kinase B-like [Vitis vinifera]
L24828.	Protein SMG9 [Vitis vinifera]
L23181.	CyLophilin, putative [Ricinus communis]
L685.	Heat repeat-containing protein 5B-like [Vitis vinifera]
L22825.	Heat shock protein binding protein [Arabidopsis lyrata subsp. lyrata]
L3917.	Auxin-induced protein 6B-like [Vitis vinifera]
L4131.	Cullin-4-like [Glycine max]
L3726.	Probable ATP-dependent RNA helicase DHX37-like [Vitis vinifera]
L3137.	RibonuLease 3 precursor [Oryza sativa Indica Group]
L39.	Histidine kinase 3B [Populus trichocarpa]
L31016.	Nucleoredoxin 1-like [Vitis vinifera]
L15408.	Zonadhesin-related protein [Musa balbisiana]
L16664.	DIS3-like exonuLease 2-like [Vitis vinifera]
L4483.	Brain protein 44-like protein isoform 1 [Vitis vinifera]
L24242.	Superkiller viralicidic activity 2-like 2-like [Vitis vinifera]
L18525.	E3 ubiquitin-protein ligase UPL7 [Glycine max]
L5952.	Magnesium-chelatase subunit chlD, chloroplast precursor, putative [Ricinus communis]
L20956.	Ubiquitin carboxyl-terminal hydrolase 22-like [Vitis vinifera]
L4119.	BEACH domain-containing protein lvsC-like, partial [Vitis vinifera]
L156.	Protein VITISV_042891 [Vitis vinifera]
L23674.	Endo-1,4-beta-xylanase [Populus tremula x Populus tremuloides]
L9861.	5-enolpyruvylshikimate-3-phosphate synthase [Vitis vinifera]
L9135.	JHL07K02.19 [Jatropha curcas]
L27052.	Actin-related protein 2/3 complex subunit 1 [Vitis vinifera]
L4960.	Protein VITISV_026772 [Vitis vinifera]
L28804.	Histidine kinase 1, 2, 3 plant, putative [Ricinus communis]
L23661.	Phytochrome B, partial [Averrhoa carambola]
L19480.	Mediator of RNA polymerase II transcription subunit 7 [Vitis vinifera]
L3429.	NAC domain-containing protein 100-like [Vitis vinifera]
L17546.	DNA binding protein, putative [Ricinus communis]
L19797.	Chromo domain protein, putative [Ricinus communis]
L19000.	Glutathione s-transferase, putative [Ricinus communis]
L23377.	Glucose-6-phosphate 1-dehydrogenase, chloroplastic [Vitis vinifera]
L25057.	DEAD-box ATP-dependent RNA helicase 22 [Vitis vinifera]
L2803.	Catalytic, putative [Ricinus communis]
L18403.	ABC transporter G family member 16-like [Vitis vinifera]
L9726.	Protein LOC100259114 [Vitis vinifera]
L7529.	Fyve finger-containing phosphoinositide kinase, fyv1, putative [Ricinus communis]
L8556.	E3 ubiquitin-protein ligase At4g11680-like [Glycine max]
L9074.	Protein phosphatase 2C 6-like [Vitis vinifera]
L4736.	WD repeat-containing protein alr3466 [Vitis vinifera]
L28864.	Mitochondrial intermediate peptidase [Medicago truncatula]
L4024.	Protein SPA1-RELATED 2-like, partial [Vitis vinifera]
L27191.	Inositol hexakisphosphate and diphosphoinositol-pentakisphosphate kinase 1-like [Vitis vinifera]
L30899.	Metal transporter Nramp6-like [Glycine max]
L17493.	4-hydroxy-3-methylbut-2-en-1-yl diphosphate synthase [Hevea brasiliensis]
L15585.	ATP binding protein, putative [Ricinus communis]
L17585.	Protein argonaute 4 [Vitis vinifera]
L17361.	Putative ribonuLeotide reductase large subunit [Musa acuminata]
L4595.	NuLeolar GTP-binding protein 1-like [Vitis vinifera]
L14276.	Protein C14orf111, putative [Ricinus communis]
L4893.	Histone deacetylase 14 [Vitis vinifera]
L8634.	Uncharacterized RNA methyltransferase pc1998 [Vitis vinifera]
L9430.	Pentatricopeptide repeat-containing protein At3g61520, mitochondrial [Vitis vinifera]
L25702.	CCA-adding enzyme [Vitis vinifera]
L2778.	Chromatin structure-remodeling complex protein BSH [Vitis vinifera]
L16620.	Snakin-2 isoform 1 [Vitis vinifera]
L27406.	Phosphatidylinositol-4-phosphate 5-kinase 8-like [Vitis vinifera]
L8756.	RNA polymerase-associated protein CTR9 homolog [Glycine max]
L23034.	Protein VITISV_038837 [Vitis vinifera]
L16990.	Ribosomal protein S16 (chloroplast) [Magnolia denudata]
L5132.	GTP pyrophosphokinase-like [Vitis vinifera]
L15970.	Exportin-4-like [Vitis vinifera]
L9031.	Lipid binding protein, putative [Ricinus communis]
L20512.	Inositol-tetrakisphosphate 1-kinase, putative [Ricinus communis]
L15560.	ynaptic vesiLe 2-related protein [Vitis vinifera]
L27353.	Sphingosine kinase B-like [Vitis vinifera]
L18700.	LRR receptor-like serine/threonine-protein kinase GSO1-like [Vitis vinifera]
L15743.	Ankyrin repeat-containing protein At3g12360-like [Vitis vinifera]
L13048.	Lipase [Ricinus communis]
L17597.	Beta-1,4-xylosyltransferase IRX14H-like [Vitis vinifera]
L8579.	Serine-threonine protein kinase, plant-type, putative [Ricinus communis]
L20748.	gi|224082490|ref|XP_002306713.1|/4.12091e-89/
L10592.	ATP-dependent RNA helicase dhx8-like [Vitis vinifera]
L7858.	Vacuolar protein sorting-associated protein 13A [Medicago truncatula]
L4574.	Aspartyl aminopeptidase [Vitis vinifera]
L13717.	Fimbrin-like protein 2-like [Vitis vinifera]
L15874.	LRR receptor-like serine/threonine-protein kinase GSO1-like [Vitis vinifera]
L10656.	Protein phosphatase 2C 29-like [Vitis vinifera]
L9393.	Sodium-coupled neutral amino acid transporter 4 [Vitis vinifera]
L21139.	Serine/threonine-protein kinase AFC2 [Vitis vinifera]
L28266.	Heat shock protein, putative [Ricinus communis]
L27832.	Root phototropism protein, putative [Ricinus communis]
L15123.	K(+) efflux antiporter 2, chloroplastic-like [Vitis vinifera]
L23930.	Ethylene receptor 2-like [Vitis vinifera]
L9962.	Ubiquitin-like domain-containing CTD phosphatase [Vitis vinifera]
L12271.	Dynamin-like protein ARC5 [Vitis vinifera]
L20794.	Golgin candidate 5 [Arabidopsis thaliana]
L14073.	Peptidyl-prolyl cis-trans isomerase-like 2-like, partial [Vitis vinifera]
L21648.	Arf gtpase-activating protein, putative [Ricinus communis]
L3929.	Chloride channel protein LC-b-like [Glycine max]
L17711.	Alpha-L-fucosidase 2 precursor, putative [Ricinus communis]
L14373.	Chaperone protein LpB4, mitochondrial-like [Glycine max]
L28176.	Topbp1, putative [Ricinus communis]
L1746.	F-box protein SKIP23-like [Vitis vinifera]
L21011.	J domain-containing protein spf31 [Vitis vinifera]
L31236.	Dolichol kinase [Vitis vinifera]
L9948.	Protein cereblon-like [Vitis vinifera]
L30458.	ATP binding protein, putative [Ricinus communis]
L7333.	Photosystem I P700 apoprotein A2, partial [Fragaria pentaphylla]
L19187.	Phosphoribosylaminoimidazole carboxylase, chloroplastic-like [Vitis vinifera]
L15440.	Methionine-R-sulfoxide reductase B1 protein [Medicago truncatula]
L14220.	Guanine nuLeotide-exchange, putative [Ricinus communis]
L5811.	Protoporphyrinogen oxidase, chloroplastic [Vitis vinifera]
L28269.	F-box protein SKIP8 [Vitis vinifera]
L10399.	Serine/threonine-protein phosphatase 2A regulatory subunit B'' subunit gamma [Vitis vinifera]
L13360.	ATP-dependent Lp protease ATP-binding subunit Lpx, putative [Ricinus communis]
L7447.	NADP-dependent alkenal double bond reductase P2 [Vitis vinifera]
L15627.	Transducin family protein [Arabidopsis lyrata subsp. lyrata]
L17292.	Diacylglycerol O-acyltransferase 1 [Vitis vinifera]
L12116.	Membrane-bound O-acyltransferase C24H6.01c-like [Vitis vinifera]
L10679.	Gag-pol polyprotein [Populus deltoides]
L19674.	Protein WAX2 isoform 1 [Vitis vinifera]
L21778.	Putative ATP-binding protein [Camellia sinensis]
L4070.	Coiled-coil domain-containing protein, putative [Ricinus communis]
L9940.	RNA-binding protein EIF1AD-like [Vitis vinifera]
L20587.	DUF246 domain-containing protein At1g04910-like [Vitis vinifera]
L1720.	PI-PLC X domain-containing protein At5g67130 [Vitis vinifera]
L8435.	Trigger factor isoform 2 [Vitis vinifera]
L13294.	GPI transamidase component PIG-S-like [Vitis vinifera]
L16562.	Transmembrane protein 184C [Vitis vinifera]
L18558.	DNA binding protein, putative [Ricinus communis]
L27918.	gi|356498888|ref|XP_003518279.1|/1.01947e-43/PREDICTED: Pp
L20008.	nuLear transcription factor Y subunit C-9-like [Vitis vinifera]
L23682.	Glycerol-3-phosphate transporter, putative [Ricinus communis]
L25505.	Splicing factor U2AF-associated protein, putative [Ricinus communis]
L4572.	FasciLin-like arabinogalactan protein 9 isoform 1 [Vitis vinifera]
L23077.	Protein LOC100251961 [Vitis vinifera]
L4737.	U5 small nuLear ribonuLeoprotein 40 kDa protein-like [Glycine max]
L4019.	Pentatricopeptide repeat-containing protein At3g61520, mitochondrial [Vitis vinifera]
L12840.	Protein FAM48A [Medicago truncatula]
L14355.	Potassium channel SKOR-like [Glycine max]
L2370.	MATE efflux family protein DTX1-like [Vitis vinifera]
L16975.	CBL-interacting protein kinase 14 [Vitis vinifera]
L11892.	Protein ARALYDRAFT_887933 [Arabidopsis lyrata subsp. lyrata]
L21448.	Unknown [Ricinus communis]
L17457.	F-box protein At3g54460-like [Vitis vinifera]
L11369.	tRNA-specific adenosine deaminase, chloroplastic-like [Vitis vinifera]
L16762.	Catalytic, putative [Ricinus communis]
L14439.	CyLin-like F-box; FAR1; Zinc finger, SWIM-type [Medicago truncatula]
L16384.	Peptidyl-prolyl isomerase PASTICCINO1 [Vitis vinifera]
L15543.	Nop14, putative [Ricinus communis]
L14838.	Chromatin binding protein, putative [Ricinus communis]
L26554.	Glutamate receptor 2.8-like [Vitis vinifera]
L9920.	Phosphoinositide 3-kinase regulatory subunit 4-like [Vitis vinifera]
L16369.	Protein IWS1 homolog [Vitis vinifera]
L9616.	CBS domain-containing protein CBSCBSPB5-like isoform 2 [Vitis vinifera]
L13504.	ATP-dependent RNA helicase, putative [Ricinus communis]
L325.	gi|erine/threonine-protein kinase atg-1 [Vitis vinifera]
L9400.	Phospholipase C 3-like isoform 1 [Vitis vinifera]
L23310.	RIO kinase [Nicotiana tabacum]
L55.	Integrase core domain containing protein [Solanum demissum]
L184.	CUGBP Elav-like family member 2-like [Glycine max]
L4738.	Transformation/transcription domain-associated protein [Vitis vinifera]
L1076.	Protein FAR1-RELATED SEQUENCE 5-like [Glycine max]
L10286.	Poly [ADP-ribose] polymerase 1-like isoform 2 [Vitis vinifera]
L23733.	PolyribonuLeotide nuLeotidyltransferase-like [Vitis vinifera]
L29279.	Copper-transporting ATPase RAN1-like [Glycine max]
L28357.	Calmodulin-binding transcription activator (camta), plants, putative [Ricinus communis]
L23059.	BAH and coiled-coil domain-containing protein 1 isoform 1 [Vitis vinifera]
L24856.	D-2-hydroxyglutarate dehydrogenase, mitochondrial-like [Vitis vinifera]
L17349.	DNA repair helicase rad5,16, putative [Ricinus communis]
L4310.	Proteasome-associated protein ECM29 homolog [Glycine max]
L16305.	Fructose-1,6-bisphosphatase, chloroplastic [Vitis vinifera]
L19026.	U-box domain-containing protein 9 [Vitis vinifera]
L11529.	Plastid division protein CDP1, chloroplastic [Vitis vinifera]
L16662.	Helicase DDB_G0274399-like [Vitis vinifera]
L10691.	5'-3' exonuLease-like [Glycine max]
L20306.	Apocytochrome b [Oryza sativa Japonica Group]
L16824.	Superkiller viralicidic activity 2-like 2-like [Brachypodium distachyon]
L8585.	Ubiquitin-protein ligase, putative [Ricinus communis]
L19298.	Pre-mRNA-splicing factor CWC22 homolog [Vitis vinifera]
L17666.	2,3-bisphosphoglycerate-dependent phosphoglycerate mutase [Medicago truncatula]
L2130.	Ubiquitin carboxyl-terminal hydrolase 19-like [Vitis vinifera]
L15464.	Peroxisome biogenesis factor, putative [Ricinus communis]
L12306.	E3 ubiquitin-protein ligase At4g11680 [Vitis vinifera]
L3693.	Calmodulin-binding transcription activator (camta), plants, putative [Ricinus communis]
L29006.	Meiotically up-regulated gene 66 protein [Medicago truncatula]
L20787.	Auxin-responsive protein IAA27-like isoform 2 [Vitis vinifera]
L11100.	choline monooxygenase, chloroplastic [Vitis vinifera]
L30197.	DNA-directed RNA polymerase III subunit RPC2 [Vitis vinifera]
L6552.	leucine-rich repeat receptor-like protein kinase At5g49770 [Vitis vinifera]
L4780.	TFL1C protein [Vitis vinifera]
L11505.	Anaphase-promoting complex subunit 7 [Vitis vinifera]
L3416.	GPI transamidase component PIG-S-like [Vitis vinifera]
L10025.	Flavonoid-3'-hydroxylase [Camellia nitidissima]
L3157.	Cytochrome P450 86B1 [Vitis vinifera]
L9202.	Prolyl 4-hydroxylase subunit alpha-1 [Vitis vinifera]
L23012.	UDP-glucose glycoprotein:glucosyltransferase, putative [Ricinus communis]
L25578.	RNA-directed DNA polymerase (Reverse transcriptase) [Malus x domestica]
L11957.	Auxin transport protein BIG-like [Vitis vinifera]
L4197.	Sister chromatid cohesion protein PDS5 homolog A-like [Vitis vinifera]
L3558.	26S proteasome non-ATPase regulatory subunit 5-like [Vitis vinifera]
L23125.	Gamma-tubulin complex component, putative [Ricinus communis]
L9067.	Probable dimethyladenosine transferase-like [Vitis vinifera]
L24849.	Leavage and polyadenylation specificity factor subunit 2 [Arabidopsis thaliana]
L10509.	Protection of telomeres 1 protein [Populus trichocarpa]
L18124.	Protein phosphatase 2C and cyLic nuLeotide-binding/kinase domain-containing protein-like [Glycine max]
L30242.	DNA repair protein rhp54-like [Glycine max]
L18114.	Syntaxin-22 [Vitis vinifera]
L29035.	Omega-amidase NIT2-like [Vitis vinifera]
L7583.	Zinc finger protein, putative [Ricinus communis]
L7778.	Phosphatidylinositol 4-kinase alpha-like isoform 1 [Vitis vinifera]
L9448.	RNA (guanine-9-)-methyltransferase domain-containing protein 2-like [Vitis vinifera]
L6907.	NADH-plastoquinone oxidoreductase subunit 4 [Nelumbo lutea]
L448.	Putative retroelement pol polyprotein [Arabidopsis thaliana]
L28472.	Probable serine/threonine-protein kinase At1g54610-like [Glycine max]
L18701.	tRNA pseudouridine synthase A-like [Vitis vinifera]
L16343.	Mitochondrial import inner membrane translocase subunit Tim9 [Vitis vinifera]
L13072.	DEAD-box ATP-dependent RNA helicase 3, chloroplastic [Vitis vinifera]
L12530.	gi|356533690|ref|XP_003535393.1|/2.30453e-105/PREDICTED: probable lysine-specific demethylase JMJ14-like [Glycine max]
L17581.	Probable RNA-binding protein 19-like [Vitis vinifera]
L25483.	Glutamate synthase, putative [Ricinus communis]
L11371.	Transcription factor HBP-1b(c1)-like [Vitis vinifera]
L13302.	Zeta-carotene desaturase 1 [Vitis vinifera]
L7971.	Alanyl-tRNA editing protein AlaX-L-like [Vitis vinifera]
L4490.	Disease resistance protein RPM1, putative [Ricinus communis]
L13553.	Transcription factor IIIB 90 kDa subunit-like [Vitis vinifera]
L15278.	AP3-complex subunit beta-A-like [Vitis vinifera]
L21307.	Ras-related protein RABE1c [Vitis vinifera]
L21774.	Vacuolar protein sorting-associated protein 35 isoform 1 [Vitis vinifera]
L753.	Calmodulin-binding transcription activator 3-like [Vitis vinifera]
L17244.	Cation:chloride symporter, putative [Ricinus communis]
L11913.	Phospho-N-acetylmuramoyl-pentapeptide-transferase homolog [Vitis vinifera]
L3595.	Squamosa promoter-binding-like protein 6-like [Vitis vinifera]
L13829.	Putative glycerol-3-phosphate transporter 4-like, partial [Vitis vinifera]
L2161.	ATP-dependent Lp protease proteolytic subunit 6, chloroplastic-like [Vitis vinifera]
L4763.	RALFL33, putative [Ricinus communis]
L7536.	Translational activator GCN1 isoform 1 [Vitis vinifera]
L16792.	Chromatin remodeling complex subunit [Cucumis melo subsp. melo]
L4204.	Protoporphyrinogen IX oxidase [Glycine max]
L9974.	Methyltransferase [Prunus armeniaca]
L19926.	Transferase, transferring glycosyl groups, putative [Ricinus communis]
L28701.	Chlorophyll a-b binding protein, chloroplastic-like [Glycine max]
L24794.	DUF246 domain-containing protein At1g04910-like [Vitis vinifera]
L14934.	Photosystem I P700 apoprotein A1 [Nelumbo lutea]
L14609.	NuLeoside-triphosphatase-like [Vitis vinifera]
L15053.	NuLear pore complex protein Nup98-Nup96 [Vitis vinifera]
L8747.	Phosphoglycerate kinase, chloroplastic-like [Glycine max]
L17008.	Cytochrome b559
L1107.	Androgen induced inhibitor of proliferation (as3) / pds5, putative [Ricinus communis]
L17816.	Beta-galactosidase [Medicago truncatula]
L2905.	Probable boron transporter 2 [Vitis vinifera]
L13020.	Protein OsI_32910 [Oryza sativa Indica Group]
L26615.	Protein TIC 62, chloroplastic isoform 2 [Vitis vinifera]
L16796.	(+)-neomenthol dehydrogenase-like [Vitis vinifera]
L9672.	Ethylene receptor [Gladiolus hybrid cultivar]
L23838.	E3 UFM1-protein ligase 1 homolog isoform 2 [Vitis vinifera]
L2121.	MORC family CW-type zinc finger protein 3 [Vitis vinifera]
L21713.	Glutathione synthetase, chloroplastic-like [Vitis vinifera]
L15639.	Activating signal cointegrator 1 complex subunit 3 [Glycine max]
L7783.	Nuclear pore membrane glycoprotein 210-like [Vitis vinifera]
L348.	Phosphatidylserine synthase 2 [Vitis vinifera]
L3179.	NuLear pore complex protein Nup85 [Vitis vinifera]
L23681.	Acetyl-coenzyme A synthetase [Vitis vinifera]
L16556.	Ubiquitin-like modifier-activating enzyme 5 isoform 1 [Vitis vinifera]
L25700.	Single-strand-binding family protein [Arabidopsis lyrata subsp. lyrata]
L19585.	Aminoadipic semialdehyde synthase, putative [Ricinus communis]
L9255.	Snurportin-1 [Vitis vinifera]
L3119.	Ubiquitin carboxyl-terminal hydrolase 16-like [Vitis vinifera]
L7782.	Chaperone protein dnaJ 13 [Vitis vinifera]
L28698.	Histone-lysine N-methyltransferase SUVR3 isoform 2 [Vitis vinifera]
L25881.	Pseudo-response regulator 7 [Castanea sativa]
L21485.	Protein FAR1-RELATED SEQUENCE 5-like [Vitis vinifera]
L3914.	Ribose-phosphate pyrophosphokinase 3, mitochondrial [Vitis vinifera]
L15984.	MAU2 chromatid cohesion factor homolog [Vitis vinifera]
L28523.	Protein PHYLLO, chloroplastic [Vitis vinifera]
L340.	Protein AFR, putative [Ricinus communis]
L14379.	Dynamin-related protein 3A-like [Vitis vinifera]
L6612.	Subtilisin-like protease [Vitis vinifera]
L19149.	Unknown [Ricinus communis]
L18261.	Syntaxin-51 [Vitis vinifera]
L6366.	Dicer-like protein 4-like [Glycine max]
L4808.	Conserved hypothetical protein [Ricinus communis]
L20031.	Niemann-Pick C1 protein [Vitis vinifera]
L10649.	Membrane-bound O-acyltransferase domain-containing protein 2-like [Glycine max]
L29879.	ATP-dependent Lp protease adaptor protein LpS, putative [Ricinus communis]
L18664.	Cohesin subunit [Camellia sinensis]
L25200.	Exosome complex component RRP43-like [Vitis vinifera]
L14886.	RNA pseudourine synthase 4, mitochondrial [Vitis vinifera]
L14723.	RNA polymerase II-associated protein 3-like [Vitis vinifera]
L8395.	CRM domain-containing protein At3g25440, chloroplastic [Vitis vinifera]
L399.	Protein MTR_1g008050 [Medicago truncatula]
L7318.	DNA repair and recombination protein RAD26, putative [Ricinus communis]
L20304.	Methyl-CpG-binding domain-containing protein 9-like [Vitis vinifera]
L25088.	Peroxidase 2 [Eucalyptus globulus subsp. globulus]
L3093.	Valyl-tRNA synthetase, putative [Ricinus communis]
L7126	Transcription factor MYB59-like
L25377.	Protein RRP5 homolog [Vitis vinifera]
L14365.	Peptidylprolyl isomerase, putative [Ricinus communis]
L13847.	Protein VITISV_012000 [Vitis vinifera]
L22985.	Vacuolar protein sorting-associated protein 54-like [Vitis vinifera]
L14165.	Transformation/transcription domain-associated protein [Vitis vinifera]
L17102.	Membrane-bound transcription factor site-1 protease [Vitis vinifera]
L1325.	Transcription factor ICE1 [Vitis vinifera]
L9792.	PI-PLC X domain-containing protein At5g67130-like, partial [Vitis vinifera]
L29693.	Probable fructokinase-4-like [Vitis vinifera]
L10832.	Bifunctional aminoacyl-tRNA synthetase [Vitis vinifera]
L16763.	Cyclin d, putative [Ricinus communis]
L3348	Transcription factor SPATULA
L9460.	SWR1-complex protein 4 [Vitis vinifera]
L18756.	tRNA dimethylallyltransferase 2 [Vitis vinifera]
L6021.	Kelch domain-containing protein 3-like [Vitis vinifera]
L21444.	NF-X1-type zinc finger protein NFXL1-like [Vitis vinifera]
L27255.	Salicylic acid carboxyl methyltransferase [Mikania micrantha]
L24742.	E2F-associated phosphoprotein-like [Glycine max]
L1878.	Prolycopene isomerase, chloroplastic-like isoform 1 [Vitis vinifera]
L27591.	Magnesium transporter MRS2-F-like [Vitis vinifera]
L6556.	Methyl-CpG-binding domain-containing protein 9-like [Vitis vinifera]
L168.	Transferase, transferring glycosyl groups, putative [Ricinus communis]
L19687.	3-beta-hydroxysteroid-dehydrogenase/decarboxylase isoform 2-like [Vitis vinifera]
L10275.	Arogenate dehydratase/prephenate dehydratase 6, chloroplastic [Vitis vinifera]
L4814.	DNA repair protein recA homolog 2, mitochondrial-like [Vitis vinifera]
L21045.	NuLear transcription factor Y subunit B-8-like isoform 1 [Glycine max]
L2860.	Transportin, putative [Ricinus communis]
L6302	KANADI like transcription factor
L14758.	Protease 2-like isoform 1 [Vitis vinifera]
L2015.	Early flowering 3 [Populus balsamifera]
L24632.	Exopolyphosphatase [Vitis vinifera]
L12979.	TMV resistance protein N-like [Glycine max]
L19489.	Gypsy retrotransposon protein [Beta vulgaris subsp. vulgaris]
L11945.	ATP-dependent RNA helicase, putative [Ricinus communis]
L13890.	UDP-N-acetylmuramoyl-L-alanyl-D-glutamate--2,6-diaminopimelate ligase-like [Vitis vinifera]
L17736.	Flowering time control protein FY-like [Vitis vinifera]
L8877.	General transcription factor IIE subunit 2 [Vitis vinifera]
L21671.	Sieve element oLusion b [Solanum phureja]
L16945.	Aspartyl-tRNA synthetase [Vitis vinifera]
L12793.	Gamma-tubulin complex component 4 homolog [Vitis vinifera]
L31553.	CCR4-NOT transcription complex subunit 1-like [Vitis vinifera]
L9626.	ATP-dependent RNA helicase DHX36-like [Vitis vinifera]
L2240.	Auxin-induced protein 5NG4, putative [Ricinus communis]
L27493.	D-2-hydroxyglutarate dehydrogenase, mitochondrial-like [Vitis vinifera]
L14152.	Strawberry notch-like [Vitis vinifera]
L14375.	Structural constituent of ribosome, putative [Ricinus communis]
L9772.	Protein CASP, putative [Ricinus communis]
L545.	WRKY transcription factor 44-like [Vitis vinifera]
L16469.	U3 small nuLeolar RNA-interacting protein 2 isoform 2 [Vitis vinifera]
L24392.	Iron-sulfur assembly protein IscA, chloroplastic-like [Vitis vinifera]
L7836.	Zinc finger protein, putative [Ricinus communis]
L4169.	Calmodulin-binding transcription activator 5-like [Vitis vinifera]
L9209.	Calcium-dependent protein kinase 29-like isoform 2 [Vitis vinifera]
L4500.	DEAD-box ATP-dependent RNA helicase 48-like [Vitis vinifera]
L26096.	Lathrin assembly protein At4g40080-like [Vitis vinifera]
L13877.	Secologanin synthase-like isoform 2 [Vitis vinifera]
L12182.	BUD13 homolog [Vitis vinifera]
L16602.	Glutamate receptor 2.7-like [Vitis vinifera]
L23636.	Calmodulin binding protein, putative [Ricinus communis]
L17080.	Beta-ketoacyl-coa synthase family protein [Populus trichocarpa]
L27346.	Carboxy-lyase, putative [Ricinus communis]
L7511.	Lipase [Dianthus caryophyllus]
L5360.	Aconitate hydratase, cytoplasmic-like [Glycine max]
L17512.	2-aminoethanethiol dioxygenase isoform 2 [Vitis vinifera]
L20422.	Zinc finger protein VAR3, chloroplastic-like [Vitis vinifera]
L25576.	Probable galacturonosyltransferase 15 [Vitis vinifera]
L19001.	Unknown [Ricinus communis]
L30317.	Aldehyde dehydrogenase family 3 member F1-like [Glycine max]
L8207.	Spermatogenesis-associated protein 20-like [Vitis vinifera]
L14240.	60S ribosomal protein L34, putative [Ricinus communis]
L12043.	Structural maintenance of chromosomes protein 1A-like [Vitis vinifera]
L22475.	Sulfate transporter 4.2 [Vitis vinifera]
L22615.	Inactive leucine-rich repeat receptor-like protein kinase At1g66830-like [Vitis vinifera]
L26440.	Endoplasmic reticulum metallopeptidase 1 [Vitis vinifera]
L13896.	DNA binding protein, putative [Ricinus communis]
L287.	Probable leucine-rich repeat receptor-like serine/threonine-protein kinase At3g14840-like [Vitis vinifera]
L8382.	Formin-like protein 5-like [Vitis vinifera]
L24413.	Polyphosphoinositide phosphatase [Vitis vinifera]
L10917.	NADH-plastoquinone oxidoreductase subunit 6 [Gossypium stocksii]
L22929.	Coatomer subunit beta'-2-like [Vitis vinifera]
L17353.	Cation efflux protein/ zinc transporter, putative [Ricinus communis]
L21326.	RNA-binding protein, putative [Ricinus communis]
L15164.	2-deoxyglucose-6-phosphate phosphatase, putative [Ricinus communis]
L6776.	Phospholipid-transporting ATPase 3-like [Vitis vinifera]
L10091.	Transcription factor [Lycoris longituba]
L9695.	Glycerol uptake protein, putative [Ricinus communis]
L3334.	Actin-related protein 6 isoform 1 [Vitis vinifera]
L4641	Scarecrow-like transcription factor PAT1-like [Vitis vinifera]
L12470.	Laccase [Liriodendron tulipifera]
L18455.	Transcription factor TCP9-like [Vitis vinifera]
L17437.	Receptor kinase, putative [Ricinus communis]
L10284.	Photosystem I subunit VII [Geranium carolinianum]
L14538.	Translocase of chloroplast [Medicago truncatula]
L17275.	Cytosolic Fe-S Luster assembly factor NARFL-like [Vitis vinifera]
L16551.	Leucine-rich repeat receptor-like protein kinase At4g00330-like [Vitis vinifera]
L25815.	Nogo-B receptor-like isoform 1 [Vitis vinifera]
L5670.	Photosystem I P700 apoprotein A1 [Heuchera sanguinea]
L25568.	Protein phosphatase 2C 6-like [Vitis vinifera]
L14137.	NuLeoredoxin, putative [Ricinus communis]
L8453.	Protease Do-like 7-like [Glycine max]
L17025.	Mitogen-activated protein kinase kinase 6 [Vitis vinifera]
L7586.	SnRNA-activating protein complex subunit 3-like, partial [Vitis vinifera]
L2067.	Transcription elongation regulator 1-like [Vitis vinifera]
L21046.	NuLear transcription factor Y subunit B-3 [Medicago truncatula]
L5241.	Sorting and assembly machinery (sam50) protein, putative [Ricinus communis]
L10671.	Riboflavin biosynthesis protein ribBA, chloroplastic-like [Glycine max]
L10448.	Nucleolar GTP-binding protein 1-like [Vitis vinifera]
L16041.	Putative 5-oxoprolinase [Camellia sinensis]
L14905.	Rho GDP-dissociation inhibitor 1-like [Glycine max]
L15462.	Peroxisome biogenesis factor, putative [Ricinus communis]
L10296.	2-C-methyl-D-erythritol 4-phosphate cytidylyltransferase [Hevea brasiliensis]
L19517.	Protein SSH4-like [Vitis vinifera]
L9136.	BZIP domain Lass transcription factor [Malus x domestica]
L15422.	Lysine-specific demethylase REF6-like [Vitis vinifera]
L17215.	DNA topoisomerase 3-beta-1-like [Vitis vinifera]
L7009.	Peroxisome biogenesis protein 6-like [Vitis vinifera]
L5444.	Glycyl-tRNA synthetase 2, chloroplast/mitochondrial precursor, putative [Ricinus communis]
L12463.	Receptor-like protein kinase ANXUR1-like [Vitis vinifera]
L27001.	Auxin efflux carrier component 1 [Vitis vinifera]
L20245.	Probable LRR receptor-like serine/threonine-protein kinase At1g29720-like [Vitis vinifera]
L25620.	Huntingtin interacting protein, putative [Ricinus communis]
L2827.	Glucose-6-phosphate 1-dehydrogenase, chloroplastic [Vitis vinifera]
L24078.	Spermidine synthase-like [Vitis vinifera]
L18246.	Pectinesterase precursor, putative [Ricinus communis]
L4127.	Xanthine oxidase-like isoform 2 [Vitis vinifera]
L2035.	Zinc finger CCCH domain-containing protein 24-like [Vitis vinifera]
L10457.	Aspartate aminotransferase, putative [Ricinus communis]
L17190.	Transmembrane protein 18 [Vitis vinifera]
L7434.	Beta-galactosidase isoform 1 [Vitis vinifera]
L16468.	Epoxide hydrolase, putative [Ricinus communis]
L18084.	Histone-lysine N-methyltransferase ATXR3-like [Vitis vinifera]
L14007.	ATP-dependent zinc metalloprotease FtsH-like [Vitis vinifera]
L13012.	Leucine-rich repeat receptor protein kinase EXS-like [Vitis vinifera]
L25761.	Structural maintenance of chromosomes protein 5 [Vitis vinifera]
L17728.	Ubiquinone biosynthesis protein coq-8, putative [Ricinus communis]
L3269.	Pentatricopeptide repeat-containing protein At5g12100, mitochondrial-like [Vitis vinifera]
L10903.	GTPase Der-like [Vitis vinifera]
L3842.	Protein kinase and PP2C-like domain-containing protein isoform 2 [Vitis vinifera]
L15997.	Misato homolog 1-like [Vitis vinifera]
L18405.	Galacturonosyltransferase 4-like, partial [Vitis vinifera]
L6315.	Synaptotagmin, putative [Ricinus communis]
L11707.	Flavonoid 3'-monooxygenase [Vitis vinifera]
L5118.	Pre-mRNA-splicing factor ATP-dependent RNA helicase PRP16-like [Vitis vinifera]
L20115.	Exocyst complex component 7-like [Glycine max]
L9996.	LOB domain-containing protein, putative [Ricinus communis]
L7339.	Serine/threonine-protein kinase GCN2-like [Vitis vinifera]
L26518.	Non-lysosomal glucosylceramidase-like [Vitis vinifera]
L26058.	Strawberry notch-like [Vitis vinifera]
L13485.	Myb family transcription factor APL [Vitis vinifera]
L16101.	Histone acetyltransferase HAC1-like isoform 2 [Vitis vinifera]
L22735.	Inner membrane protein PPF-1, chloroplastic isoform 2 [Vitis vinifera]
L21345.	Probable LRR receptor-like serine/threonine-protein kinase At2g24230 [Vitis vinifera]
L12468.	Laccase, putative [Ricinus communis]
L3509.	Putative hydrolase C777.06c [Vitis vinifera]
L29354.	Phospholipase C 3 precursor, putative [Ricinus communis]
L12047.	Metalloprotease m41 ftsh, putative [Ricinus communis]
L5020.	tRNA (adenine-N(1)-)-methyltransferase non-catalytic subunit trm6 [Vitis vinifera]
L10854.	Dehydroascorbate reductase [Solanum tuberosum]
L1174.	97 kDa heat shock protein [Vitis vinifera]
L14846.	Protein CHUP1, chloroplastic-like [Vitis vinifera]
L7130.	Probable anion transporter 5 [Vitis vinifera]
L13421.	Activating signal cointegrator 1 complex subunit 3 [Vitis vinifera]
L24362.	Protein SET DOMAIN GROUP 40-like [Vitis vinifera]
L15224.	IST1 homolog [Vitis vinifera]
L19263.	Tir-nbs-lrr resistance protein [Populus trichocarpa]
L10062.	Methylenetetrahydrofolate dehydrogenase, putative [Ricinus communis]
L24813.	DEAD-box ATP-dependent RNA helicase 13 [Vitis vinifera]
L18073.	AAA ATPase forming ring-shaped complexes-like [Vitis vinifera]
L5238.	Alkaline alpha galactosidase I [Cucumis melo]
L12260.	Ribosomal protein S14 [Nelumbo lutea]
L5024.	Adenylyl cyLase-associated protein 1-like [Vitis vinifera]
L26995.	Methionyl-tRNA synthetase-like [Vitis vinifera]
L23807.	Calcineurin B-like interacting protein kinase [Solanum lycopersicum]
L15524.	Importin-11-like [Vitis vinifera]
L14102.	Isoleucyl-tRNA synthetase-like [Vitis vinifera]
L2471.	Transcriptional activator DEMETER-like [Vitis vinifera]
L2535.	Myosin-Vb-like [Vitis vinifera]
L8638.	Receptor-like protein kinase HSL1-like [Vitis vinifera]
L15766.	Alanyl-tRNA synthetase, putative [Ricinus communis]
L12736.	Aldo-keto reductase, putative [Ricinus communis]
L10968.	Phosphatidylinositol 3-kinase, root isoform [Vitis vinifera]
L8327.	Mannan endo-1,4-beta-mannosidase 2-like [Vitis vinifera]
L5284.	Peroxisome biogenesis protein 2 [Vitis vinifera]
L14929.	Transforming growth factor-beta receptor-associated protein 1 homolog [Vitis vinifera]
L15986.	RBP [Triticum aestivum]
L15544.	NuLeolar protein 14-like [Vitis vinifera]
L17398.	Auxin response factor [Medicago truncatula]
L6354.	Nipped-B-like protein-like [Vitis vinifera]
L5083.	Thiamin pyrophosphokinase 1 isoform 1 [Vitis vinifera]
L2313.	Protein RIC1 homolog isoform 2 [Vitis vinifera]
L25066.	Paladin [Vitis vinifera]
L16761.	LanC-like protein 2-like [Glycine max]
L4001.	Histidine kinase 3 [Betula pendula]
L16060.	Pleiotropic drug resistance protein [Cucumis sativus]
L4970.	AP2-like ethylene-responsive transcription factor AIL6-like [Vitis vinifera]
L13747.	Histone chaperone ASF1B [Vitis vinifera]
L28344.	NAC domain Lass transcription factor [Prunus salicina]
L13288.	Phytoene dehydrogenase, chloroplastic/chromoplastic [Vitis vinifera]
L27801.	Protein FAR-RED IMPAIRED RESPONSE 1-like [Vitis vinifera]
L15660.	Protein NLP2-like [Vitis vinifera]
L16280.	LysM domain-containing GPI-anchored protein 1 [Vitis vinifera]
L8288.	Capsanthin/capsorubin synthase, chloroplast precursor, putative [Ricinus communis]
L5087.	DEAD-box ATP-dependent RNA helicase 3, chloroplastic [Vitis vinifera]
L10463.	Probable ATP-dependent RNA helicase YTHDC2-like [Vitis vinifera]
L9296.	CWF19-like protein 2-like [Vitis vinifera]
L741.	Gag-pol polyprotein [Populus deltoides]
L7238.	Mediator of RNA polymerase II transcription subunit 22 [Vitis vinifera]
L2067.	Calcium-dependent protein kinase 34 [Vitis vinifera]
L17629.	Histone deacetylase [Populus trichocarpa]
L10711.	WRKY transcription factor 47-2 [Dimocarpus longan]
L15969.	Exportin-4-like [Vitis vinifera]
L13038.	Anion transporter 4, chloroplastic [Vitis vinifera]
L6576.	Integrator complex subunit 9 homolog [Vitis vinifera]
L15085.	Phospholipase C 4 precursor, putative [Ricinus communis]
L5063.	Oligopeptidase A, putative [Ricinus communis]
L21855.	Retrotransposon protein, putative, unLassified [Oryza sativa Japonica Group]
L26525.	Putative cyLic nuLeotide-gated ion channel 8-like [Vitis vinifera]
L19697.	Ankyrin repeat-containing protein, putative [Ricinus communis]
L4563.	Root phototropism protein, putative [Ricinus communis]
L18466.	TATA binding protein associated factor [Solanum tuberosum]
L12634.	Deoxyhypusine synthase [Crotalaria juncea]
L23644.	BTB/POZ domain-containing protein At2g04740-like [Vitis vinifera]
L13171.	ATP-dependent RNA helicase YTHDC2-like [Vitis vinifera]
L13327.	8-amino-7-oxononanoate synthase-like [Glycine max]
L8262.	Sucrose:(sucrose/fructan) 6-fructosyltransferase precursor [Pachysandra terminalis]
L14431.	Rhomboid protease gluP [Vitis vinifera]
L30122.	SNF1-related protein kinase regulatory subunit gamma-1-like [Vitis vinifera]
L10026.	Replication factor C / DNA polymerase III gamma-tau subunit, putative [Ricinus communis]
L11081.	Anaphase-promoting complex subunit 1-like [Vitis vinifera]
L4749.	Aminomethyltransferase [Vitis vinifera]
L14038.	Cell division cyLe, putative [Ricinus communis]
L24041.	Leavage and polyadenylation specificity factor subunit 2-like isoform 2 [Glycine max]
L7936.	Stem-specific protein TSJT1-like [Glycine max]
L6008.	Protein YIPF1 homolog [Vitis vinifera]
L20838.	Histone-lysine N-methyltransferase SUVR5-like [Vitis vinifera]
L2917.	AarF domain-containing protein kinase, putative [Medicago truncatula]
L16141.	Cell wall invertase [Musa acuminata AAA Group]
L17974.	Transmembrane protein, putative [Ricinus communis]
L5005.	Sodium/hydrogen exchanger 2-like [Vitis vinifera]
L10315.	DDB1- and CUL4-associated factor homolog 1-like [Vitis vinifera]
L23327.	Protein binding protein, putative [Ricinus communis]
L21047.	ATP binding protein, putative [Ricinus communis]
L28071.	Molybdopterin biosynthesis moeb protein, putative [Ricinus communis]
L5041.	Root hair defective 3 GTP-binding family protein [Arabidopsis lyrata subsp. lyrata]
L15095.	Zinc finger CCCH domain-containing protein 18 [Vitis vinifera]
L11478.	Phospholipid-transporting ATPase 3-like [Vitis vinifera]
L25652.	ATP-dependent RNA helicase, putative [Ricinus communis]
L27754.	Cinnamyl alcohol dehydrogenase [Hibiscus cannabinus]
L29163.	Protein disulfide isomerase (PDI)-like protein 3 [Cucumis melo]
L5696.	Cysteine-rich receptor-like protein kinase 25 [Arabidopsis thaliana]
L8168.	ExonuLease 1-like [Vitis vinifera]
L7395.	G-type lectin S-receptor-like serine/threonine-protein kinase SD3-1-like [Vitis vinifera]
L5980.	Phytoene dehydrogenase, putative [Ricinus communis]
L17516.	Thymidine kinase-like [Vitis vinifera]
L20805.	Glycosyltransferase [Populus trichocarpa]
L10212.	Thioredoxin-like 4, chloroplastic [Vitis vinifera]
L30773.	ATP-dependent RNA helicase DHX35 [Vitis vinifera]
L9994.	Eukaryotic initiation factor 4A-15-like [Vitis vinifera]
L695.	Protein FAR1-RELATED SEQUENCE 5-like [Glycine max]
L17642.	Retinal degeneration B beta, putative [Ricinus communis]
L18597.	Pumilio homolog 23-like [Vitis vinifera]
L15465.	Peroxisome biogenesis protein 1-like [Glycine max]
L17811.	Protein SCAR3-like [Vitis vinifera]
L8668.	ATP-dependent helicase BRM-like [Vitis vinifera]
L9844.	Calmodulin binding protein, putative [Ricinus communis]
L13933.	Leukocyte receptor Luster member-like protein [Medicago truncatula]
L23372.	Zinc finger family protein, putative [Solanum demissum]
L1808.	GTP-binding protein ERG-like [Brachypodium distachyon]
L15196.	NADPH-dependent diflavin oxidoreductase 1-like isoform 2 [Vitis vinifera]
L10421.	Inositol-pentakisphosphate 2-kinase, putative [Ricinus communis]
L16971.	Protein IQ-DOMAIN 1-like [Vitis vinifera]
L23385.	Monogalactosyldiacylglycerol synthase, chloroplastic-like [Vitis vinifera]
L3907.	Cadmium/zinc-transporting ATPase HMA1, chloroplastic [Vitis vinifera]
L28395.	Structural maintenance of chromosomes protein 6-like [Vitis vinifera]
L15553.	DNA-binding protein smubp-2, putative [Ricinus communis]
L13514.	Leavage stimulation factor subunit 3-like [Glycine max]
L1647.	Leucine-rich repeat-containing protein 2, lrrc2, putative [Ricinus communis]
L24425.	Subtilisin-like protease-like [Vitis vinifera]
L20098.	Probable leucine-rich repeat receptor-like protein kinase At5g49770 [Vitis vinifera]
L20454.	BZIP domain Lass transcription factor [Malus x domestica]
L1140	Calmodulin-binding transcription factor SR3L [Ricinus communis]
L12504.	2-oxoisovalerate dehydrogenase subunit beta, mitochondrial [Vitis vinifera]
L3705.	Kelch domain-containing protein 4 [Vitis vinifera]
L13574.	ELL-associated factor, putative [Ricinus communis]
L8673.	YUC8 [Fragaria vesca]
L14254.	EMB1047/FTSH12 [Arabidopsis lyrata subsp. lyrata]
L19533.	NBS-containing resistance-like protein [Corylus avellana]
L15011.	Heterogeneous nuLear ribonuLeoprotein U-like protein 1-like [Vitis vinifera]
L23014.	OPA3-like protein [Vitis vinifera]
L16057.	AMP dependent CoA ligase, putative [Ricinus communis]
L4928.	Poly [ADP-ribose] polymerase 1-like isoform 2 [Vitis vinifera]
L8509.	Cysteine desulfurase 2, chloroplastic [Vitis vinifera]
L8713.	Transcription factor ASG4-like [Vitis vinifera]
L2420.	dCTP pyrophosphatase 1-like [Vitis vinifera]
L23428.	Beta-glucosidase 42-like [Vitis vinifera]
L29066.	Zinc finger family protein [Arabidopsis lyrata subsp. lyrata]
L15084.	Phospholipase C 3-like [Glycine max]
L10507.	Phosphatidylserine decarboxylase, putative [Ricinus communis]
L4397.	Myb-related protein 308-like [Vitis vinifera]
L23085.	F-box family protein [Populus trichocarpa]
L11456.	Mitochondrial ubiquitin ligase activator of nfkb 1 [Vitis vinifera]
L13403.	Methyltransferase-like protein 13-like [Glycine max]
L28214.	Disease resistance RPP8-like protein 3-like [Vitis vinifera]
L13080.	Stromal antigen, putative [Ricinus communis]
L14192.	General transcription factor 3C polypeptide [Medicago truncatula]
L1671.	Sodium/proline symporter, putative [Ricinus communis]
L9131.	SEC12-like protein 1-like [Glycine max]
L13066.	Salt overly sensitive 1 [Vitis vinifera]
L12957.	Oligopeptide transporter 4 isoform 2 [Vitis vinifera]
L24903.	Putative gag-pol polyprotein, identical [Solanum demissum]
L31350.	Protein XRI1-like [Glycine max]
L28468.	Phosphatidylinositol 3-kinase, root isoform [Glycine max]
L4344.	Peptidyl-prolyl cis-trans isomerase [Citrus unshiu]
L21040.	Ethylene insensitive 2 [Cucumis melo]
L2774.	DNA polymerase III gamma-tau subunit [Cucumis melo subsp. melo]
L25266.	ATPase family gene 2 protein-like [Vitis vinifera]
L20091.	Magnesium transporter MRS2-I-like [Glycine max]
L14342.	Glucose-6-phosphate 1-dehydrogenase, putative [Ricinus communis]
L5033.	MATE efflux family protein 3, chloroplastic-like [Vitis vinifera]
L26819.	Pax transcription activation domain interacting protein, putative [Ricinus communis]
L11813.	Leucine-rich repeat-containing protein, putative [Ricinus communis]
L15165.	Receptor-like protein kinase FERONIA-like [Vitis vinifera]
L14850.	Eif2alpha kinase, putative [Ricinus communis]
L24404.	Histone acetyltransferase HAC1-like isoform 2 [Vitis vinifera]
L3944.	Pirin-like protein-like [Vitis vinifera]
L13951.	Amidotransferase subunit A, chloroplastic/mitochondrial; Short=Glu-AdT subunit A; Flags: Precursor
L2651.	Peptide-N4-(N-acetyl-beta-glucosaminyl)asparagine amidase A, putative [Ricinus communis]
L10665.	Probable pre-mRNA-splicing factor ATP-dependent RNA helicase-like [Vitis vinifera]
L4900.	G-type lectin S-receptor-like serine/threonine-protein kinase SD2-2-like [Vitis vinifera]
L16494.	Cytochrome c heme attachment protein [Nelumbo nucifera]
L24405.	Calmodulin-binding transcription activator 1 [Vitis vinifera]
L24130.	Pollen allergen MetE [Amaranthus retroflexus]
L18927.	WD repeat-containing protein 48 homolog isoform 2 [Vitis vinifera]
L4486.	Cellulose synthase 3 [Paeonia lactiflora]
L1067.	3-hydroxybenzoate 6-hydroxylase 1-like [Vitis vinifera]
L19186.	Phosphoribosylaminoimidazole carboxylase, chloroplastic-like [Vitis vinifera]
L15522.	Importin-11-like [Vitis vinifera]
L14732.	Protein FAR1-RELATED SEQUENCE 5-like [Vitis vinifera]
L23904.	Lactase-phlorizin hydrolase [Vitis vinifera]
L25382.	Exportin-T [Vitis vinifera]
L4471.	Lysosomal Pro-X carboxypeptidase [Vitis vinifera]
L30104.	Mismatch repair endonuLease PMS2-like [Brachypodium distachyon]
L8770.	Fructose-bisphosphate aldolase [Camellia oleifera]
L7292.	Phosphomethylpyrimidine synthase-like [Glycine max]
L19125.	Hexose transporter [Solanum lycopersicum]
L13223.	NAD(P)H-quinone oxidoreductase subunit [Medicago truncatula]
L7310.	Peroxidase [Populus trichocarpa]
L10741.	DNA ligase 1 [Vitis vinifera]
L10950.	Phytochrome B [Aquilegia formosa]
L17230.	Phytosulfokine receptor 2-like [Vitis vinifera]
L9265.	Phosphoinositide 3-kinase regulatory subunit 4-like [Vitis vinifera]
L2700.	Phospholipase D beta 1 [Vitis vinifera]
L11350.	Ubiquinol-cytochrome c reductase complex chaperone CBP3 homolog [Vitis vinifera]
L6083.	Protein NLP4-like [Vitis vinifera]
L8435.	Fiber protein fb11 [Camellia sinensis]
L13774.	Phospholipid-transporting ATPase 2-like isoform 1 [Vitis vinifera]
L14627.	NuLeobase-ascorbate transporter 3-like [Glycine max]
L23490.	Multidrug resistance protein ABC transporter family [Populus trichocarpa]
L31819.	Carboxylesterase 2-like [Vitis vinifera]
L3227.	Protein phosphatase 2C 32-like [Vitis vinifera]
L20410.	RNA-directed DNA polymerase (Reverse transcriptase [Medicago truncatula]
L6434.	MYB transcription factor MYB118 [Glycine max]
L20664.	Serine/threonine-protein kinase CTR1-like [Vitis vinifera]
L17329.	UDP-arabinose 4-epimerase 1 [Vitis vinifera]
L24899.	Beta-galactosidase [Medicago truncatula]
L2500.	Receptor-like serine/threonine-protein kinase SD1-8-like [Vitis vinifera]
L3836.	IAA-amino acid hydrolase ILR1-like 3-like [Vitis vinifera]
L11989.	Pprotein SORBIDRAFT_01g040580 [Sorghum bicolor]
L7326.	Multisubstrate pseudouridine synthase 7-like [Vitis vinifera]
L524.	Periplasmic beta-glucosidase-like [Vitis vinifera]
L19657.	Protein binding protein, putative [Ricinus communis]
L29981.	Putative ATP-dependent helicase HRQ1-like [Vitis vinifera]
L12067.	Putative aminoacrylate hydrolase RutD [Vitis vinifera]
L16360.	Cytochrome c oxidase assembly protein COX11, mitochondrial-like [Brachypodium distachyon]
L5307.	F-box protein SKIP14 [Vitis vinifera]
L11245.	Putative phospholipid-transporting ATPase 8-like [Glycine max]
L3677.	Pseudouridine-5'-monophosphatase-like [Vitis vinifera]
L29761.	Leucine-rich repeat receptor protein kinase EXS precursor, putative [Ricinus communis]
L9010.	Auxin-induced protein 5NG4 [Vitis vinifera]
L30314.	Hsp70 protein [Zea mays]
L19201.	Map3k delta-1 protein kinase, putative [Ricinus communis]
L15054.	NuLear pore complex protein Nup98-Nup96 [Vitis vinifera]
L303.	Vacuolar amino acid transporter 1-like [Vitis vinifera]
L23874.	Protein VITISV_010645 [Vitis vinifera]
L29054.	Leucine-rich repeat receptor-like serine/threonine-protein kinase At1g17230-like [Vitis vinifera]
L12447.	Lysine-specific demethylase 5B [Medicago truncatula]
L13356.	NADH dehydrogenase subunit B [Mapania cf. pubisquama Walters et al. 563]
L17033.	Protein BONZAI 1-like [Glycine max]
L17861.	CyLin-dependent kinase E-1 [Medicago truncatula]
L25553.	Triacylglycerol lipase 2 precursor, putative [Ricinus communis]
L14432.	Rhomboid protease gluP [Vitis vinifera]
L11415.	Caldesmon, putative [Ricinus communis]
L2724.	Unnamed protein product [Vitis vinifera]
L8020.	Urease accessory protein ureF-like [Glycine max]
L5496.	Phosphomethylpyrimidine synthase-like [Glycine max]
L21739.	Polyprotein, putative [Solanum demissum]
L18594.	CHD3-type chromatin-remodeling factor PICKLE-like [Vitis vinifera]
L27701.	RNA binding protein, putative [Ricinus communis]
L23273.	tRNA pseudouridine synthase A, mitochondrial-like [Vitis vinifera]
L25006.	Agmatine deiminase [Vitis vinifera]
L14331.	Nbs-lrr resistance protein [Medicago truncatula]
L563.	UDP-glucose 6-dehydrogenase [Vitis vinifera]
L19495.	Triacylglycerol lipase SDP1-like [Glycine max]
L15845.	Pentatricopeptide repeat-containing protein At5g16420, mitochondrial-like [Vitis vinifera]
L28614.	DNA repair protein RAD50-like [Vitis vinifera]
L5225.	Alpha-aminoadipic semialdehyde synthase-like [Vitis vinifera]
L29865.	Vacuolar amino acid transporter 1-like [Vitis vinifera]
L25749.	GATA domain Lass transcription factor [Malus x domestica]
L29232.	TMV resistance protein N, putative [Ricinus communis]
L14921.	EndoribonuLease Dicer homolog 3a-like [Vitis vinifera]
L3219.	Starch-branching enzyme II [Nelumbo nucifera]
L9514.	Protein CHLNCDRAFT_59333 [Chlorella variabilis]
L18883.	F-box protein At2g16365-like [Vitis vinifera]
L16354.	U-box domain-containing protein 6-like [Vitis vinifera]
L20060.	CyLin-H1-1 [Vitis vinifera]
L19096.	ATP-dependent RNA helicase DHX35 [Vitis vinifera]
L27259.	Chloroplast envelope membrane protein [Vitis vinifera]
L14824.	Nuclear pore complex protein Nup155-like [Vitis vinifera]
L7904.	RNA polymerase II C-terminal domain phosphatase-like 3-like [Vitis vinifera]
L31411.	Tubulin folding cofactor [Populus trichocarpa]
L16739.	Unnamed protein product [Vitis vinifera]
L5979.	Pyridine nuLeotide-disulfide oxidoreductase domain-containing protein 2-like [Glycine max]
L31650.	GTP-binding protein At3g49725, chloroplastic-like, partial [Vitis vinifera]
L12844.	Putative hydroxymethylpyrimidine/phosphomethylpyrimidine kinase 2-like [Vitis vinifera]
L3399.	Auxin-induced protein 5NG4 isoform 1 [Vitis vinifera]
L5940.	Pinus taeda anonymous locus 2_4079_01 genomic sequence
L3225.	Serine/threonine-protein kinase SMG1 [Vitis vinifera]
L10074.	Probable serine/threonine-protein kinase WNK5-like [Vitis vinifera]
L14358.	Tubulin-specific chaperone D isoform 1 [Vitis vinifera]
L24922.	Ribosomal RNA large subunit methyltransferase N [Vitis vinifera]
L17679.	Cf-9 rapidly elicited protein 141 [Nicotiana tabacum]
L14247.	Anaphase-promoting complex subunit 1-like [Vitis vinifera]
L17759.	Glycosylphosphatidylinositol anchor attachment 1 protein [Vitis vinifera]
L15317.	Auxin transport protein BIG-like [Vitis vinifera]
L25254.	Putative phagocytic receptor 1b-like [Glycine max]
L6367.	Kinesin, putative [Ricinus communis]
L17879.	Dihydrolipoyllysine-residue acetyltransferase component of pyruvate dehydrogenase complex, mitochondrial-like isoform 1 [Vitis vinifera]
L11818.	Putative glutamine synthase 2 [Capsicum annuum]
L14457.	Cytosolic purine 5-nuLeotidase, putative [Ricinus communis]
L11609.	Protoporphyrinogen oxidase, mitochondrial [Vitis vinifera]
L28134.	Type II peroxiredoxin 2 [Vitis vinifera]
L24141.	Phytochrome E [Vitis riparia]
L11026.	Helicase, putative [Ricinus communis]
L23543.	CMT-type DNA-methyltransferase [Elaeis guineensis]
L3410.	Aldo/keto reductase, putative [Ricinus communis]
L7495.	MORC family CW-type zinc finger protein 3 [Vitis vinifera]
L27116.	Pleiotropic drug resistance protein 3-like [Vitis vinifera]
L6767.	Kelch-repeat protein At3g23880-like [Glycine max]
L13865.	DNA excision repair protein ERCC-1-like [Vitis vinifera]
L10217.	Sesquiterpene synthase [Santalum austrocaledonicum]
L12397.	Aspartic proteinase nepenthesin-1-like [Vitis vinifera]
L3768.	U-box domain-containing protein 3-like isoform 2 [Vitis vinifera]
L11153.	Photosystem I P700 apoprotein A2 [Nelumbo lutea]
L14613.	Uncharacterized protein LOC100245172 [Vitis vinifera]
L20638.	Ubiquitin-protein ligase, putative [Ricinus communis]
L17223.	PolyribonuLeotide nuLeotidyltransferase [Vitis vinifera]
L14915.	Ubiquitin carboxyl-terminal hydrolase 19-like [Vitis vinifera]
L3312.	tRNA uridine 5-carboxymethylaminomethyl modification enzyme MnmG-like [Glycine max]
L6257.	Probable leucine-rich repeat receptor-like protein kinase At5g49770-like [Glycine max]
L19630.	Protein LOC100258981 isoform 1 [Vitis vinifera]
L22878.	Aquaporin, MIP family, TIP subfamily [Populus trichocarpa]
L4138.	Cytochrome c oxidase assembly protein COX15-like [Vitis vinifera]
L6192.	Receptor protein kinase, putative [Ricinus communis]
L20005.	Protein LOC100812754 [Glycine max]
L3331.	Serine/threonine-protein kinase 19 [Vitis vinifera]
L8733.	Ring finger protein, putative [Ricinus communis]
L11985.	Cytochrome b6-f complex iron-sulfur subunit, chloroplastic-like isoform 2 [Vitis vinifera]
L2592.	Structural maintenance of chromosomes 6 smc6, putative [Ricinus communis]
L11208.	HMA5-2, partial [Silene vulgaris]
L341.	Ethylene-responsive transcription factor ERF054-like [Vitis vinifera]
L23622.	RNA pseudourine synthase 4, mitochondrial [Vitis vinifera]
L15954.	Crt homolog 1-like [Glycine max]
L10868.	Leucine-rich repeat protein kinase [Populus trichocarpa]
L647.	Probable ribosome biogenesis protein C16orf42 homolog [Vitis vinifera]
L9979.	Formin-like protein 6-like [Vitis vinifera]
L1985.	Spermatogenesis-associated protein 20-like [Vitis vinifera]
L7235.	Geminivirus Rep-interacting motor protein-like, partial [Vitis vinifera]
L11431.	SET domain protein [Populus trichocarpa]
L16389.	Probable protein phosphatase 2C 8 [Vitis vinifera]
L10176.	Monodehydroascorbate reductase, cytoplasmic isoform 2 [Vitis vinifera]
L4945.	Nuclear inhibitor of protein phosphatase-1, putative [Ricinus communis]
L8883.	SnRK2 calcium sensor [Nicotiana plumbaginifolia]
L12542.	Two-component response regulator ARR11 [Vitis vinifera]
L9608.	Alpha-glucan phosphorylase, H isozyme [Vitis vinifera]
L22439.	Unknow [Vitis vinifera]
L12403.	HSF domain Lass transcription factor [Malus x domestica]
L4220.	Sulfate transporter, putative [Ricinus communis]
L555.	Cc-nbs-lrr resistance protein [Populus trichocarpa]
L16668.	Pantoate--beta-alanine ligase-like [Vitis vinifera]
L170.	Adenosine 3'-phospho 5'-phosphosulfate transporter, putative [Ricinus communis]
L1863.	Transcription factor MYB86 [Vitis vinifera]
L26629.	Isocitrate lyase-like [Vitis vinifera]
L25432.	DNA-directed RNA polymerase III subunit RPC3 [Vitis vinifera]
L24642.	Cationic amino acid transporter 8 [Arabidopsis thaliana]
L27893.	F-box protein At5g06550-like [Glycine max]
L30610.	Small RNA degrading nuLease 5-like [Vitis vinifera]
L12225.	Biotin protein ligase, putative [Ricinus communis]
L25598.	Spore coat protein A [Vitis vinifera]
L3266.	E3 SUMO-protein ligase SIZ1-like [Glycine max]
L13657.	Sphingolipid delta 4 desaturase/C-4 hydroxylase protein des2, putative [Ricinus communis]
L16612.	Methylmalonate-semialdehyde dehydrogenase [acylating], mitochondrial-like [Glycine max]
L30353.	Long chain acyl-CoA synthetase 7, peroxisomal [Vitis vinifera]
L27105.	Monogalactosyldiacylglycerol synthase 2, chloroplastic-like [Vitis vinifera]
L27654.	Exopolygalacturonase-like [Vitis vinifera]
L21590.	Probable dolichyl pyrophosphate Man9GlcNAc2 alpha-1,3-glucosyltransferase [Vitis vinifera]
L1832.	Kinesin heavy chain, putative [Ricinus communis]
L28171.	ABC transporter G family member 10 [Vitis vinifera]
L26434.	Acyl-coenzyme A oxidase 2, peroxisomal-like [Glycine max]
L27169.	Choline monooxygenase, putative [Ricinus communis]
L16833.	Purple acid phosphatase precursor, putative [Ricinus communis]
L15149.	Aldehyde oxidase 4-like [Vitis vinifera]
L17330.	UDP-arabinose 4-epimerase 1 [Vitis vinifera]
L13855.	APO protein 1, chloroplastic [Vitis vinifera]
L12141.	ATP-binding cassette transporter, putative [Ricinus communis]
L11217.	DNA-directed RNA polymerase I subunit RPA2-like [Glycine max]
L17708.	U-box domain-containing protein 33-like [Vitis vinifera]
L9303.	Eukaryotic translation initiation factor 5B [Medicago truncatula]
L13787.	EndoribonuLease Dicer homolog 3a-like [Vitis vinifera]
L127.	Phosphoglycerate mutase, putative [Ricinus communis]
L3022.	DNA-directed RNA polymerase I subunit RPA2 [Vitis vinifera]
L8751.	Nodal modulator 1 [Vitis vinifera]
L31101.	Homogentisate 1,2-dioxygenase, putative [Ricinus communis]
L14995.	Endoplasmic reticulum metallopeptidase 1 [Vitis vinifera]
L141.	ATP-dependent helicase BRM-like [Vitis vinifera]
L24449.	Unnamed protein product [Vitis vinifera]
L11950.	Leucine-rich repeat receptor-like serine/threonine-protein kinase BAM3 [Vitis vinifera]
L12289.	Atpase n2b, putative [Ricinus communis]
L6399.	Bidirectional sugar transporter SWEET1-like [Glycine max]
L23190.	Probable methylene-fatty-acyl-phospholipid synthase [Vitis vinifera]
L25350.	Tetratricopeptide repeat protein 27 homolog [Vitis vinifera]
L32065.	Long-chain-fatty-acid--CoA ligase FadD15-like [Vitis vinifera]
L679.	Alpha-ketoglutarate-dependent dioxygenase alkB [Vitis vinifera]
L11683.	Cellulose synthase-like protein G2-like [Vitis vinifera]
L3528.	Cytochrome P450 [Populus trichocarpa]
L30405.	Probable protein phosphatase 2C 12 [Vitis vinifera]
L14931.	Armadillo repeat-containing protein 7 [Vitis vinifera]
L3886.	Calmodulin-binding transcription activator 3-like [Vitis vinifera]
L9708.	Omega-6 fatty acid desaturase [Hevea brasiliensis]
L13952.	Protein ABC1, mitochondrial precursor, putative [Ricinus communis]
L17722.	Filament-like plant protein 7-like [Vitis vinifera]
L6635.	HD domain Lass transcription factor [Malus x domestica]
L10569.	Protein farnesyltransferase subunit beta-like isoform 1 [Vitis vinifera]
L16784.	Neprilysin CD10, peptidase [Phytophthora sojae]
L2844.	Acyl-CoA oxidase 3 [Prunus persica]
L11878.	Molybdopterin synthase large subunit, putative [Ricinus communis]
L3262.	Fructokinase, putative [Ricinus communis]
L2566.	NuLear pore complex protein Nup155-like [Glycine max]
L12076.	RNA pseudourine synthase 2, chloroplastic-like [Vitis vinifera]
L29948.	ATP-dependent RNA helicase dhx8-like [Vitis vinifera]
L13730.	Pyruvate kinase, putative [Ricinus communis]
L11914.	DNA repair protein recA homolog 2, mitochondrial-like [Vitis vinifera]
L11086.	Ring finger protein, putative [Ricinus communis]
L24008.	Dolichyl-diphosphooligosaccharide--protein glycosyltransferase subunit 1 [Vitis vinifera]
L25098.	WD-repeat protein, putative [Ricinus communis]
L14507.	Helicase SWR1-like [Vitis vinifera]
L10505.	Peroxidase 55-like [Vitis vinifera]
L26227.	ATP binding protein, putative [Ricinus communis]
L16132.	Phosphoacetylglucosamine mutase isoform 1 [Vitis vinifera]
L5842.	Root hair defective 3 homolog 2-like [Glycine max]
L13698.	Sodium-dependent transporter yocS-like, partial [Vitis vinifera]
L8577.	Ankyrin repeat domain-containing protein 13C-B-like [Glycine max]
L25465.	Calcium-binding EF hand family protein [Arabidopsis lyrata subsp. lyrata]
L14579.	Beta-hexosaminidase 3 [Arabidopsis thaliana]
L30403.	Triose phosphate/phosphate translocator precursor [Mesembryanthemum crystallinum]
L172.	Membrane coat complex Retromer(ISS) [Ostreococcus tauri]
L2901.	FKBP12-interacting protein of 37 kDa [Vitis vinifera]
L12201.	Protein FRA10AC1-like [Glycine max]
L9037.	DPH4 homolog isoform 3 [Vitis vinifera]
L8495.	F5M15.26 [Arabidopsis thaliana]
L28439.	Methionine aminopeptidase 1D, chloroplastic/mitochondrial [Vitis vinifera]
L19949.	Vacuolar protein sorting-associated protein 72 homolog [Vitis vinifera]
L14443.	Helicase, putative [Ricinus communis]
L24893.	3-hydroxybenzoate 6-hydroxylase 1-like [Vitis vinifera]
L26445.	Tubulin-specific chaperone D isoform 1 [Vitis vinifera]
L13961.	Ubiquitin carboxyl-terminal hydrolase 5-like [Vitis vinifera]
L24129.	PhyC [Melia azedarach]
L20536.	Heat shock protein, putative [Ricinus communis]
L4999.	Topless-related protein 4-like [Vitis vinifera]
L25243.	Zinc finger HIT domain-containing protein 2 [Vitis vinifera]
L10111.	Farnesylated protein-converting enzyme 2 [Prunus persica]
L7225.	Dual specificity protein kinase shkB [Vitis vinifera]
L13357.	GRAS family transcription factor [Populus trichocarpa]
L4313.	Phosphatidylinositol-4-phosphate 5-kinase 7-like [Glycine max]
L29653.	Protein LOC100258617 [Vitis vinifera]
L27663.	Protein ARALYDRAFT_901802 [Arabidopsis lyrata subsp. lyrata]
L12459.	Fimbrin [Vitis vinifera]
L7019.	PAP-specific phosphatase HAL2-like [Vitis vinifera]
L16126.	Lysine-specific demethylase ELF6-like [Vitis vinifera]
L13475.	Transcription factor bHLH49-like [Vitis vinifera]
L11939.	Serine/threonine-protein kinase ATR-like [Vitis vinifera]
L28002.	Protein pim1, putative [Ricinus communis]
L14440.	Protein FAR-RED IMPAIRED RESPONSE 1-like [Vitis vinifera]
L3503.	U11/U12 small nuLear ribonuLeoprotein 35 kDa protein [Vitis vinifera]
L24593.	DnaJ homolog subfamily C member 15-like [Brachypodium distachyon]
L3108.	Elongation factor P family protein, expressed [Oryza sativa Japonica Group]
L17616.	Inactive purple acid phosphatase 29-like [Vitis vinifera]
L3660.	ATP-dependent RNA helicase DHX33-like [Vitis vinifera]
L19693.	Cellulose synthase A catalytic subunit 6 [UDP-forming]-like [Glycine max]
L27171.	Histone-lysine N-methyltransferase SUVR2-like [Vitis vinifera]
L10926.	Transcription factor bHLH140-like [Vitis vinifera]
L14435.	3-hexulose-6-phosphate isomerase [Vitis vinifera]
L28534.	DNA gyrase subunit A [Medicago truncatula]
L8350.	Pectinesterase 31 [Vitis vinifera]
L26159.	Leucine-rich repeat-containing protein [Medicago truncatula]
L9334.	Magnesium-transporting ATPase, P-type 1-like, partial [Vitis vinifera]
L25912.	RNA pseudourine synthase 7-like isoform 2 [Vitis vinifera]
L9845.	Kinesin-like calmodulin-binding protein homolog [Vitis vinifera]
L10438.	Indole-3-acetic acid-amido synthetase GH3.6-like [Vitis vinifera]
L4689.	Root phototropism protein 3-like [Glycine max]
L14670.	Integrase [Gossypium raimondii]
L16683.	Pherophorin-dz1 protein [Volvox carteri f. nagariensis]
L15379.	RRP12-like protein-like [Vitis vinifera]
L11615.	DNA polymerase epsilon subunit 2-like [Vitis vinifera]
L6728.	Acetyl-CoA carboxylase, putative [Ricinus communis]
L11549.	RNA-binding protein, putative [Ricinus communis]
L3828.	UPF0496 protein At4g34320-like [Vitis vinifera]
L7761.	Multidrug/pheromone exporter, MDR family, ABC transporter family [Populus trichocarpa]
L14926.	TATA-binding protein-associated factor 172 isoform 3 [Vitis vinifera]
L26528.	Uncharacterized ATP-dependent helicase C29A10.10c-like [Glycine max]
L19099.	AP-2 complex subunit mu-like [Glycine max]
L1370.	Valyl-tRNA synthetase-like [Vitis vinifera]
L26603.	Structural maintenance of chromosomes protein 5 [Vitis vinifera]
L17615.	Protein ARALYDRAFT_491675 [Arabidopsis lyrata subsp. lyrata]
L4466.	Splicing factor U2af small subunit B-like [Vitis vinifera]
[truncated: 2,349 more rows]
